# Supplementary material for: 3a,8a-Dihy­droxy-1,3,3a,8a-tetra­hydro­indeno­[1,2-d]imidazole-2,8-dione
Source: Acta Crystallogr Sect E Struct Rep Online. 2011 May 25;67(Pt 6):o1525. doi: 10.1107/S1600536811019039 (PMC3120574; doi:10.1107/S1600536811019039)
Supplement: Supplementary file 2 [file e-67-o1525-Isup2.hkl]

# 
# h,k,l, Fc-squared, Fo-squared, sigma(Fo-squared) and status flag 
# 
data_I
_shelx_title ' nu1am in P-1 (R.T.)' 
_shelx_refln_list_code          4 
_shelx_F_calc_maximum       61.57 
_exptl_crystal_F_000       228.00 
_reflns_d_resolution_high  0.7696 
 
loop_ 
 _symmetry_equiv_pos_as_xyz 
 'x, y, z' 
 '-x, -y, -z' 
 
_cell_length_a     6.7914 
_cell_length_b     7.3201 
_cell_length_c     9.5006 
_cell_angle_alpha  94.258 
_cell_angle_beta  102.773 
_cell_angle_gamma  93.725 
 
_shelx_F_squared_multiplier     1.000 
 
loop_ 
 _refln_index_h 
 _refln_index_k 
 _refln_index_l 
 _refln_F_squared_calc 
 _refln_F_squared_meas 
 _refln_F_squared_sigma 
 _refln_observed_status 
   1   0   0      650.38      591.11      4.30 o 
   2   0   0     3747.62     3576.33     24.59 o 
   3   0   0       23.72       21.07      0.48 o 
   4   0   0       75.01       78.07      0.94 o 
   5   0   0       18.68       16.74      0.53 o 
   6   0   0       79.86       81.77      1.53 o 
   7   0   0        1.48        1.58      0.68 o 
   8   0   0        0.51        0.90      0.93 o 
  -8   1   0        0.00       -2.03      2.07 o 
  -7   1   0        7.82        5.44      1.56 o 
  -6   1   0       66.60       68.97      3.14 o 
  -5   1   0        1.62        1.27      0.28 o 
  -4   1   0       30.23       33.12      0.71 o 
  -3   1   0       66.73       69.61      0.86 o 
  -2   1   0        0.22       -0.08      0.19 o 
  -1   1   0     1646.85     1534.35     20.58 o 
   0   1   0       79.39       74.71      1.10 o 
   1   1   0     2139.43     2114.17     19.37 o 
   2   1   0     3790.94     3700.51     25.84 o 
   3   1   0     1138.39     1207.78      8.60 o 
   4   1   0        1.78        0.83      0.23 o 
   5   1   0       13.33       13.48      0.52 o 
   6   1   0       41.11       46.01      1.10 o 
   7   1   0        0.00        0.82      0.41 o 
   8   1   0        0.21        0.69      0.89 o 
  -8   2   0        2.38        2.96      1.56 o 
  -7   2   0        0.44       -0.74      1.28 o 
  -6   2   0        0.64        1.81      1.18 o 
  -5   2   0        7.47        6.73      1.29 o 
  -4   2   0        0.00       -0.16      0.32 o 
  -3   2   0       79.31       77.38      1.23 o 
  -2   2   0      197.15      189.28      2.22 o 
  -1   2   0       35.87       31.27      0.88 o 
   0   2   0      166.14      162.31      2.36 o 
   1   2   0       31.31       30.27      0.75 o 
   2   2   0        0.63        1.33      0.19 o 
   3   2   0      105.25      105.99      1.32 o 
   4   2   0       88.09       84.67      1.09 o 
   5   2   0        0.09        0.17      0.28 o 
   6   2   0       33.00       30.06      1.00 o 
   7   2   0        0.00       -0.07      0.63 o 
   8   2   0        2.34        2.46      0.61 o 
  -8   3   0       13.42       14.93      2.08 o 
  -7   3   0       16.26       17.63      1.74 o 
  -6   3   0       22.97       21.80      5.81 o 
  -5   3   0        3.08       -0.02      1.48 o 
  -4   3   0       13.42       15.57      1.27 o 
  -3   3   0       31.70       33.40      0.86 o 
  -2   3   0        0.95       -0.07      0.16 o 
  -1   3   0      343.87      348.09      5.51 o 
   0   3   0      222.36      218.82      3.23 o 
   1   3   0      221.80      229.25      2.98 o 
   2   3   0       39.06       40.72      0.76 o 
   3   3   0       60.15       64.89      0.96 o 
   4   3   0        0.29        0.63      0.22 o 
   5   3   0       93.80       86.11      2.30 o 
   6   3   0       41.30       38.02      1.37 o 
   7   3   0        0.08       -0.57      0.43 o 
  -8   4   0        3.89        4.43      1.61 o 
  -7   4   0        9.89       12.05      1.54 o 
  -6   4   0        0.96       -1.01      1.52 o 
  -5   4   0        5.44        5.13      1.54 o 
  -4   4   0       52.64       54.38      2.75 o 
  -3   4   0      166.75      179.23      2.19 o 
  -2   4   0      135.87      149.01      2.36 o 
  -1   4   0        1.76        0.72      0.46 o 
   0   4   0       56.76       68.33      0.98 o 
   1   4   0      111.77      119.63      1.72 o 
   2   4   0       13.17       11.11      0.57 o 
   3   4   0       22.38       21.97      0.61 o 
   4   4   0       60.85       65.27      1.10 o 
   5   4   0        4.16        4.65      0.53 o 
   6   4   0        0.08       -0.25      0.36 o 
   7   4   0        3.00        4.74      0.88 o 
  -7   5   0        1.29        0.62      1.73 o 
  -6   5   0        5.00        4.83      1.71 o 
  -5   5   0       19.50       19.52      2.00 o 
  -4   5   0      124.67      115.47      3.84 o 
  -3   5   0       35.46       31.75      1.30 o 
  -2   5   0       47.43       47.09      2.22 o 
  -1   5   0        0.30       -0.27      0.43 o 
   0   5   0       42.62       46.59      0.90 o 
   1   5   0        2.42        2.93      0.47 o 
   2   5   0       57.52       57.26      1.23 o 
   3   5   0        9.22        9.96      0.58 o 
   4   5   0      121.99      123.19      2.17 o 
   5   5   0        0.04        0.05      0.42 o 
   6   5   0       15.64       14.35      0.84 o 
  -7   6   0        3.62        0.87      1.68 o 
  -6   6   0       57.68       57.93      3.43 o 
  -5   6   0       30.69       33.50      2.65 o 
  -4   6   0       26.43       29.72      2.19 o 
  -3   6   0       51.29       51.06      1.32 o 
  -1   6   0       16.00       17.15      0.77 o 
   0   6   0       48.20       48.21      1.02 o 
   1   6   0        3.09        2.55      0.53 o 
   2   6   0      148.83      150.25      4.12 o 
   3   6   0       17.22       15.35      1.04 o 
   4   6   0       21.12       19.76      1.25 o 
   5   6   0       23.05       26.18      1.46 o 
   6   6   0       16.07       16.23      1.38 o 
  -6   7   0        3.39        1.59      1.46 o 
  -5   7   0        0.00        0.57      1.24 o 
  -4   7   0      139.07      141.18      4.31 o 
  -1   7   0        1.25        1.32      0.40 o 
   0   7   0        0.08        0.65      0.38 o 
   1   7   0       34.36       33.31      1.44 o 
   2   7   0       55.36       50.25      2.01 o 
   3   7   0        7.53        8.07      1.86 o 
   4   7   0        4.76        5.00      1.01 o 
   5   7   0        0.07       -0.84      0.66 o 
  -5   8   0        0.41        0.90      1.37 o 
  -4   8   0        6.94        8.81      1.36 o 
  -1   8   0       19.11       17.68      1.72 o 
   0   8   0        3.75        4.87      1.61 o 
   1   8   0       14.02       13.48      1.70 o 
   2   8   0       10.93       10.55      1.16 o 
   3   8   0        1.59        0.87      0.77 o 
   4   8   0        0.49        1.20      0.75 o 
  -1   9   0        0.47        1.38      0.44 o 
   0   9   0        0.35        0.46      0.47 o 
   1   9   0        5.42        6.82      0.92 o 
   2   9   0        1.40       -0.02      0.75 o 
  -2  -9   1        0.00       -0.16      0.71 o 
  -1  -9   1        1.91        0.81      0.57 o 
   0  -9   1        0.00        0.06      0.46 o 
   1  -9   1        1.23        0.56      0.42 o 
   2  -9   1        0.61       -0.48      0.88 o 
  -4  -8   1       27.00       29.83      1.68 o 
  -3  -8   1        1.52        2.27      0.85 o 
  -2  -8   1       28.09       25.89      1.58 o 
  -1  -8   1       34.07       32.77      1.55 o 
   0  -8   1       61.03       57.25      1.78 o 
   1  -8   1        4.70        6.55      0.92 o 
   2  -8   1        2.29        2.12      0.44 o 
   3  -8   1        4.57        4.64      0.57 o 
   4  -8   1       30.84       33.52      2.53 o 
   5  -8   1        0.06        1.32      1.58 o 
  -5  -7   1        5.64        6.58      0.97 o 
  -4  -7   1        2.89        2.16      0.86 o 
  -3  -7   1       11.10       10.29      0.96 o 
  -2  -7   1        7.44        7.64      0.96 o 
  -1  -7   1        4.79        5.49      0.76 o 
   0  -7   1       26.50       20.89      1.39 o 
   1  -7   1      105.82       99.83      2.13 o 
   2  -7   1       90.55       83.21      1.84 o 
   3  -7   1        5.57        8.24      1.31 o 
   4  -7   1        0.42       -1.24      1.11 o 
   5  -7   1        0.06       -0.16      1.37 o 
   6  -7   1        2.90        3.08      1.76 o 
  -6  -6   1        0.84        0.00      0.58 o 
  -5  -6   1       37.36       33.27      1.61 o 
  -4  -6   1        2.88        2.96      0.81 o 
  -3  -6   1       45.05       48.79      3.07 o 
  -2  -6   1       25.17       24.36      1.15 o 
  -1  -6   1        0.37       -0.33      0.44 o 
   0  -6   1        2.94        2.52      0.43 o 
   1  -6   1        4.34        5.64      0.46 o 
   2  -6   1      391.51      396.49      6.47 o 
   3  -6   1        3.84        1.74      1.01 o 
   4  -6   1       92.25       81.72      3.47 o 
   5  -6   1       28.20       25.48      2.38 o 
   6  -6   1        0.50        0.45      1.49 o 
  -7  -5   1        1.85        1.08      0.73 o 
  -6  -5   1        3.71        2.78      0.52 o 
  -5  -5   1       20.76       22.53      1.01 o 
  -4  -5   1      168.08      173.32      3.55 o 
  -3  -5   1        0.36        0.80      0.39 o 
  -2  -5   1        5.00        4.62      0.64 o 
  -1  -5   1       93.93      111.83      2.03 o 
   0  -5   1       81.77       83.03      1.30 o 
   1  -5   1        0.57        0.38      0.34 o 
   2  -5   1       52.36       50.71      1.52 o 
   3  -5   1       10.87        9.31      1.21 o 
   4  -5   1       25.77       25.72      2.07 o 
   5  -5   1       35.91       31.37      2.69 o 
   6  -5   1       29.40       24.05      2.58 o 
   7  -5   1        0.14       -0.37      1.70 o 
  -7  -4   1        0.03        0.21      0.49 o 
  -6  -4   1        1.97        1.28      0.43 o 
  -5  -4   1        1.40        1.52      0.41 o 
  -4  -4   1       10.87       12.37      0.78 o 
  -3  -4   1      100.18      103.84      1.76 o 
  -2  -4   1      760.75      764.64      7.93 o 
  -1  -4   1      116.55      110.72      1.65 o 
   0  -4   1        3.41        6.53      0.39 o 
   1  -4   1      434.73      467.25      6.04 o 
   2  -4   1       79.92       91.53      1.53 o 
   3  -4   1       21.37       24.44      0.85 o 
   4  -4   1       51.11       45.47      2.96 o 
   5  -4   1       13.10        7.24      1.95 o 
   6  -4   1        0.88        0.88      1.04 o 
   7  -4   1        4.15        3.95      1.43 o 
  -8  -3   1        0.47        0.48      0.70 o 
  -7  -3   1       10.08       12.83      0.89 o 
  -6  -3   1       92.39       85.32      2.08 o 
  -5  -3   1      112.72      112.37      1.86 o 
  -4  -3   1       32.07       33.10      0.76 o 
  -3  -3   1      293.60      295.23      2.81 o 
  -2  -3   1       25.15       27.59      0.79 o 
  -1  -3   1      193.15      181.11      2.53 o 
   0  -3   1     2545.66     2540.12     24.67 o 
   1  -3   1       20.84       22.67      0.64 o 
   2  -3   1      850.73      878.99      8.26 o 
   3  -3   1       59.40       62.76      1.18 o 
   4  -3   1        2.87        1.89      0.52 o 
   5  -3   1       91.94       96.23      2.91 o 
   6  -3   1        0.00        2.82      1.61 o 
   7  -3   1        1.30        2.92      1.38 o 
   8  -3   1        0.31       -0.93      1.58 o 
  -8  -2   1        2.82        3.62      0.66 o 
  -7  -2   1       13.40       13.59      0.81 o 
  -6  -2   1        0.74        0.55      0.39 o 
  -5  -2   1        0.07        1.02      0.37 o 
  -4  -2   1        0.24        0.13      0.19 o 
  -3  -2   1      146.52      161.05      1.51 o 
  -2  -2   1        0.23        0.13      0.20 o 
  -1  -2   1        3.57        2.54      0.28 o 
   0  -2   1      737.92      728.86      7.23 o 
   1  -2   1      569.78      535.67      6.25 o 
   2  -2   1       13.12       12.88      0.54 o 
   3  -2   1       36.28       37.00      0.94 o 
   4  -2   1      142.05      153.47      2.49 o 
   5  -2   1        6.79        6.31      1.26 o 
   6  -2   1       34.02       31.39      1.98 o 
   7  -2   1        1.18       -1.23      2.22 o 
   8  -2   1        0.02       -0.26      1.64 o 
  -8  -1   1        2.35        2.18      0.69 o 
  -7  -1   1        0.01        0.55      0.40 o 
  -6  -1   1       84.90       87.64      1.51 o 
  -5  -1   1      101.15      112.04      1.35 o 
  -4  -1   1     1029.92     1078.71      7.85 o 
  -3  -1   1      218.33      201.95      1.75 o 
  -2  -1   1     1573.86     1537.22     10.07 o 
  -1  -1   1      292.00      256.49      2.21 o 
   0  -1   1     2941.93     2631.44     33.07 o 
   1  -1   1       50.52       43.18      0.85 o 
   2  -1   1      124.31      115.76      1.19 o 
   3  -1   1      409.20      418.87      4.29 o 
   4  -1   1       10.75       12.17      0.44 o 
   5  -1   1       14.61       12.22      1.12 o 
   6  -1   1      290.42      290.25      4.30 o 
   7  -1   1       12.65       12.32      1.78 o 
   8  -1   1       16.72       14.93      2.78 o 
  -8   0   1       11.19       12.39      2.84 o 
  -7   0   1        0.29        0.87      0.49 o 
  -6   0   1        0.97        1.14      0.33 o 
  -5   0   1        0.05        0.00      0.25 o 
  -4   0   1      709.92      749.07      5.49 o 
  -3   0   1        3.32        3.63      0.21 o 
  -2   0   1     2240.55     2140.44     19.96 o 
  -1   0   1     3370.66     2969.26     24.59 o 
   0   0   1       60.74       63.13      0.77 o 
   1   0   1        5.55        7.70      0.20 o 
   2   0   1       73.73       75.96      0.80 o 
   3   0   1      131.19      121.30      1.19 o 
   4   0   1      321.20      330.12      2.74 o 
   5   0   1       12.39       12.49      0.78 o 
   6   0   1       53.80       59.59      2.09 o 
   7   0   1        6.22        6.13      0.81 o 
   8   0   1       10.79       10.24      0.97 o 
  -8   1   1        4.51        5.51      1.89 o 
  -7   1   1        2.59        0.04      1.86 o 
  -6   1   1       27.59       24.73      1.78 o 
  -5   1   1        0.80        0.15      0.37 o 
  -4   1   1        0.91        1.11      0.17 o 
  -3   1   1       72.90       83.90      1.44 o 
  -2   1   1     1505.87     1447.66     17.48 o 
  -1   1   1      523.36      486.33      5.45 o 
   0   1   1       11.02       11.41      0.25 o 
   1   1   1      172.16      196.79      1.54 o 
   2   1   1      159.58      140.84      1.25 o 
   3   1   1        0.60        0.30      0.16 o 
   4   1   1        0.02        0.34      0.19 o 
   5   1   1       87.97       91.85      1.23 o 
   6   1   1        0.01       -0.10      0.37 o 
   7   1   1        0.15        0.11      0.52 o 
   8   1   1        0.22       -0.29      1.58 o 
  -8   2   1        0.84        2.01      1.51 o 
  -7   2   1       57.91       62.37      2.84 o 
  -6   2   1      148.21      138.45      5.50 o 
  -5   2   1       53.87       58.78      2.11 o 
  -4   2   1       72.26       73.33      1.70 o 
  -3   2   1      983.41      944.95     12.20 o 
  -2   2   1      159.66      166.23      1.95 o 
  -1   2   1      897.85      899.59     12.56 o 
   0   2   1      541.86      496.30      4.56 o 
   1   2   1      152.50      153.76      1.51 o 
   2   2   1      206.37      236.80      2.16 o 
   3   2   1      201.16      212.10      1.87 o 
   4   2   1      111.56      106.18      1.25 o 
   5   2   1       12.24        9.96      0.54 o 
   6   2   1       75.75       74.01      1.57 o 
   7   2   1       10.58        8.20      0.74 o 
   8   2   1        7.22        6.03      0.79 o 
  -8   3   1       20.26       20.10      3.97 o 
  -7   3   1       12.01       11.57      1.91 o 
  -6   3   1       11.33        7.54      1.77 o 
  -5   3   1       16.18       13.45      1.95 o 
  -4   3   1      616.95      657.86     10.01 o 
  -3   3   1        3.59        3.94      0.33 o 
  -2   3   1      310.02      334.11      4.33 o 
  -1   3   1      645.83      653.15      9.55 o 
   0   3   1      390.51      416.74      3.95 o 
   1   3   1        3.22        4.35      0.43 o 
   2   3   1      609.56      625.12      5.19 o 
   3   3   1        3.25        4.83      0.32 o 
   4   3   1        0.44        0.77      0.26 o 
   5   3   1       62.39       64.02      1.43 o 
   6   3   1       10.17        8.75      0.83 o 
   7   3   1        3.95        1.94      0.54 o 
  -8   4   1        0.41        1.45      1.81 o 
  -7   4   1        0.04        0.00      1.67 o 
  -6   4   1        4.99        4.42      1.54 o 
  -5   4   1        2.90        4.87      1.42 o 
  -4   4   1       16.54       17.21      1.32 o 
  -3   4   1       61.51       70.48      1.12 o 
  -2   4   1        7.04       10.94      0.90 o 
  -1   4   1       39.00       35.31      1.28 o 
   0   4   1       92.34      102.02      1.28 o 
   1   4   1       66.26       57.20      1.10 o 
   2   4   1       32.57       35.49      0.72 o 
   3   4   1        8.65        9.55      0.50 o 
   4   4   1       30.11       30.65      0.88 o 
   5   4   1       16.17       13.29      0.95 o 
   6   4   1        0.91        0.89      0.43 o 
   7   4   1       25.60       23.95      1.48 o 
  -7   5   1        4.49        6.90      1.97 o 
  -6   5   1        0.62       -0.09      1.29 o 
  -5   5   1        3.61        3.59      1.30 o 
  -4   5   1      206.20      192.27      5.29 o 
  -3   5   1        7.39        8.31      0.57 o 
  -2   5   1      143.89      148.73      4.06 o 
  -1   5   1      452.70      467.39      7.51 o 
   0   5   1       23.89       27.53      0.71 o 
   1   5   1       13.63       14.64      0.75 o 
   2   5   1       96.37       90.12      1.52 o 
   3   5   1        3.31        2.70      0.47 o 
   4   5   1        1.22        1.65      0.48 o 
   5   5   1        0.29       -0.43      0.45 o 
   6   5   1        0.91        0.91      0.46 o 
  -7   6   1       21.04       21.29      2.65 o 
  -6   6   1        3.87        1.00      1.37 o 
  -5   6   1       12.72       11.28      1.55 o 
  -4   6   1       11.20       10.00      1.19 o 
  -2   6   1       38.75       48.50      6.86 o 
  -1   6   1       87.66       78.77      2.31 o 
   0   6   1       21.93       20.27      0.93 o 
   1   6   1      185.90      173.99      3.13 o 
   2   6   1      412.89      399.52      7.23 o 
   3   6   1       54.55       56.77      1.70 o 
   4   6   1       13.59       12.25      1.05 o 
   5   6   1       12.23       10.52      0.88 o 
  -6   7   1        0.94       -0.25      1.41 o 
  -5   7   1       17.92       17.43      1.74 o 
  -4   7   1        1.78        0.51      0.80 o 
  -1   7   1       54.13       52.15      1.67 o 
   0   7   1        8.64        6.22      0.65 o 
   1   7   1        0.14       -0.34      0.46 o 
   2   7   1        4.92        4.91      0.89 o 
   3   7   1        2.32        1.54      0.74 o 
   4   7   1       15.21       17.51      1.89 o 
  -5   8   1        1.58       -2.29      1.14 o 
   0   8   1        9.06        7.93      0.76 o 
   1   8   1       10.70       11.61      1.06 o 
   2   8   1       17.46       17.32      1.42 o 
   3   8   1        0.07        0.03      0.63 o 
  -1   9   1        1.44        1.43      0.87 o 
   0   9   1        0.75        1.23      0.95 o 
   1   9   1        3.48        5.08      0.84 o 
  -2  -9   2        1.06        1.00      0.81 o 
  -1  -9   2        1.40        2.36      0.70 o 
   0  -9   2        0.00        0.50      0.52 o 
   1  -9   2       10.98       10.73      1.32 o 
   2  -9   2       13.73       18.40      1.02 o 
   3  -9   2        7.71       10.64      0.92 o 
  -4  -8   2        6.68        8.59      1.06 o 
  -3  -8   2       15.42       16.83      1.59 o 
  -2  -8   2       23.02       24.90      1.57 o 
  -1  -8   2        0.04       -0.26      0.48 o 
   0  -8   2        0.04        0.13      0.47 o 
   1  -8   2        3.58        3.20      1.19 o 
   2  -8   2       12.72       15.10      1.08 o 
   3  -8   2        6.26        5.68      0.76 o 
   4  -8   2       13.64       14.91      1.99 o 
  -5  -7   2        0.00        0.66      0.71 o 
  -4  -7   2        0.15       -0.31      0.60 o 
  -3  -7   2        6.41        6.71      1.28 o 
  -2  -7   2        1.14        0.47      0.56 o 
  -1  -7   2        0.62        0.50      0.51 o 
   0  -7   2       39.74       38.84      1.47 o 
   1  -7   2       12.09       14.67      0.92 o 
   2  -7   2       42.94       39.00      1.41 o 
   3  -7   2        6.25        5.69      1.37 o 
   4  -7   2       16.35       20.77      2.20 o 
   5  -7   2        0.03        1.51      1.61 o 
  -6  -6   2        3.88        4.03      0.75 o 
  -5  -6   2        0.00        0.09      0.51 o 
  -4  -6   2       50.18       50.02      1.42 o 
  -3  -6   2      139.33      131.75      2.71 o 
  -2  -6   2       70.96       72.53      3.06 o 
  -1  -6   2       88.21       84.70      2.89 o 
   0  -6   2       32.18       22.66      1.30 o 
   1  -6   2       76.58       64.86      1.74 o 
   2  -6   2      103.28      110.76      3.71 o 
   3  -6   2        5.19        4.80      1.36 o 
   4  -6   2        1.00        1.33      1.37 o 
   5  -6   2        4.15        3.19      1.65 o 
   6  -6   2       31.74       29.31      2.96 o 
  -7  -5   2        3.70        3.52      0.88 o 
  -6  -5   2        4.65        3.31      0.53 o 
  -5  -5   2        0.23        0.17      0.38 o 
  -4  -5   2        0.74       -0.21      0.44 o 
  -3  -5   2      126.78      128.01      1.88 o 
  -2  -5   2      135.52      147.21      2.22 o 
  -1  -5   2        7.96        8.75      0.71 o 
   0  -5   2      114.03      110.99      1.75 o 
   1  -5   2       49.22       48.30      1.05 o 
   2  -5   2        5.13        5.58      0.73 o 
   3  -5   2       14.34       12.29      1.69 o 
   4  -5   2      286.53      274.08      7.78 o 
   5  -5   2        7.31        5.35      1.72 o 
   6  -5   2       22.91       20.70      2.62 o 
   7  -5   2        0.36        0.54      1.47 o 
  -7  -4   2       10.61       11.55      0.89 o 
  -6  -4   2       26.26       25.98      1.89 o 
  -5  -4   2       20.94       21.43      0.86 o 
  -4  -4   2        7.97        9.95      0.57 o 
  -3  -4   2       83.18       85.78      1.41 o 
  -2  -4   2       60.34       64.92      1.32 o 
  -1  -4   2       88.11       84.93      1.67 o 
   0  -4   2      394.86      411.02      4.53 o 
   1  -4   2      352.96      369.69      4.46 o 
   2  -4   2       73.03       75.13      1.51 o 
   3  -4   2      459.22      465.80     12.10 o 
   4  -4   2       37.30       38.28      3.07 o 
   5  -4   2      103.09      111.75      5.15 o 
   6  -4   2       51.77       55.92      2.62 o 
   7  -4   2       19.87       17.51      1.92 o 
  -8  -3   2       10.31       10.25      1.42 o 
  -7  -3   2        4.51        5.03      1.33 o 
  -6  -3   2       16.40       17.26      0.91 o 
  -5  -3   2        2.58        2.18      0.40 o 
  -4  -3   2        0.39        0.73      0.25 o 
  -3  -3   2       57.08       48.67      0.98 o 
  -2  -3   2      133.94      125.43      1.85 o 
  -1  -3   2       51.66       51.46      0.96 o 
   0  -3   2       35.79       26.95      0.74 o 
   1  -3   2      252.93      265.54      3.25 o 
   2  -3   2      248.41      262.69      4.04 o 
   3  -3   2      109.20      117.95      2.02 o 
   4  -3   2      180.43      179.29      3.01 o 
   5  -3   2        3.80        6.39      1.32 o 
   6  -3   2       43.69       45.93      2.54 o 
   7  -3   2       11.31       10.78      1.74 o 
  -8  -2   2       40.11       38.03      2.05 o 
  -7  -2   2       21.10       19.29      0.98 o 
  -6  -2   2        1.94        2.74      0.47 o 
  -5  -2   2      125.44      130.65      1.58 o 
  -4  -2   2        1.90        3.80      0.30 o 
  -3  -2   2        6.92        6.44      0.33 o 
  -2  -2   2       31.57       32.10      0.70 o 
  -1  -2   2       34.07       33.90      0.79 o 
   0  -2   2       16.35       13.72      0.60 o 
   1  -2   2      183.89      179.32      3.05 o 
   2  -2   2      179.07      194.38      2.32 o 
   3  -2   2      258.28      270.81      3.45 o 
   4  -2   2       22.99       21.69      0.96 o 
   5  -2   2       96.41       95.96      4.52 o 
   6  -2   2       89.20       87.91      4.98 o 
   7  -2   2        0.86        1.50      1.49 o 
   8  -2   2        7.32        5.92      1.89 o 
  -8  -1   2       40.98       41.85      1.71 o 
  -7  -1   2       25.26       26.70      0.99 o 
  -6  -1   2      578.42      597.03      6.06 o 
  -5  -1   2       69.72       68.84      1.01 o 
  -4  -1   2      545.39      563.18      4.08 o 
  -3  -1   2      454.80      429.39      3.11 o 
  -2  -1   2       96.49       81.02      0.92 o 
  -1  -1   2      193.69      192.36      2.08 o 
   0  -1   2      412.91      383.66      3.51 o 
   1  -1   2     1118.99     1132.76     10.13 o 
   2  -1   2        2.98        2.39      0.27 o 
   3  -1   2      205.32      203.43      2.41 o 
   4  -1   2       31.53       32.81      0.85 o 
   5  -1   2      126.74      122.03      2.52 o 
   6  -1   2        3.53        3.13      0.60 o 
   7  -1   2        0.96        0.98      2.48 o 
   8  -1   2        7.37        6.70      2.56 o 
  -8   0   2       37.51       40.39      1.41 o 
  -7   0   2       33.33       36.42      2.91 o 
  -6   0   2      111.92      113.24      1.61 o 
  -5   0   2      421.92      430.65      3.90 o 
  -4   0   2      629.81      641.17      4.75 o 
  -3   0   2      170.34      182.39      1.63 o 
  -2   0   2     2017.13     1867.03     14.29 o 
  -1   0   2        0.95        0.89      0.22 o 
   0   0   2      403.10      400.24      3.56 o 
   1   0   2      207.83      231.22      1.80 o 
   2   0   2       41.18       44.65      0.59 o 
   3   0   2      125.65      122.64      1.26 o 
   4   0   2      357.31      359.42      3.00 o 
   5   0   2        5.39        5.28      0.43 o 
   6   0   2        6.48        9.37      1.19 o 
   7   0   2       22.73       23.20      1.99 o 
   8   0   2        1.91        1.89      1.30 o 
  -8   1   2        0.41       -0.55      1.46 o 
  -7   1   2       38.87       38.60      2.75 o 
  -6   1   2       84.15       87.29      2.85 o 
  -5   1   2        9.75        9.13      0.88 o 
  -4   1   2        1.74        1.25      0.33 o 
  -3   1   2      245.47      244.99      3.52 o 
  -2   1   2      209.26      186.38      1.99 o 
  -1   1   2      675.53      604.09      8.12 o 
   0   1   2     1087.97     1083.05      9.24 o 
   1   1   2      105.30      113.25      1.31 o 
   2   1   2      421.50      467.87      3.90 o 
   3   1   2       86.85       99.69      1.10 o 
   4   1   2        6.49        6.99      0.37 o 
   5   1   2        1.13        0.49      0.46 o 
   6   1   2       20.54       23.06      1.12 o 
   7   1   2        2.32        1.53      0.52 o 
   8   1   2        2.00        0.90      2.34 o 
  -8   2   2       22.13       20.00      3.03 o 
  -7   2   2       29.09       24.61      1.89 o 
  -6   2   2        0.20        0.52      1.64 o 
  -5   2   2       10.07       11.74      1.87 o 
  -4   2   2      531.68      511.94     18.90 o 
  -3   2   2        2.06        3.80      0.54 o 
  -2   2   2      461.34      460.24      4.80 o 
  -1   2   2     1127.52     1113.74     14.09 o 
   0   2   2       77.93       65.74      1.00 o 
   1   2   2      126.60      128.26      2.39 o 
   2   2   2      147.55      161.97      1.69 o 
   3   2   2       11.05       13.64      0.41 o 
   4   2   2       53.59       54.41      0.91 o 
   5   2   2        1.42        1.05      0.44 o 
   6   2   2        1.18        0.73      0.72 o 
   7   2   2        3.99        4.23      0.94 o 
  -8   3   2        9.06        7.73      1.59 o 
  -7   3   2        0.03        2.96      1.73 o 
  -6   3   2        0.30        2.51      1.62 o 
  -5   3   2        0.33        0.60      1.39 o 
  -4   3   2       23.47       22.64      0.88 o 
  -3   3   2        0.12        0.81      0.24 o 
  -2   3   2       52.43       52.35      0.79 o 
  -1   3   2       30.15       29.98      0.73 o 
   0   3   2       17.80       18.44      0.64 o 
   1   3   2       61.23       61.88      0.90 o 
   2   3   2      519.97      541.36      4.56 o 
   3   3   2        0.03       -0.02      0.24 o 
   4   3   2      139.89      133.53      1.95 o 
   5   3   2      135.95      126.77      2.00 o 
   6   3   2        7.33        9.74      1.10 o 
   7   3   2       14.87       16.15      1.77 o 
  -8   4   2        3.69        2.87      2.06 o 
  -7   4   2        7.89        8.25      1.92 o 
  -6   4   2       16.27        8.00      1.77 o 
  -5   4   2        7.24        6.55      1.49 o 
  -4   4   2        0.75        0.88      0.59 o 
  -3   4   2        5.61        4.97      0.41 o 
  -2   4   2        1.27        0.97      0.23 o 
  -1   4   2      372.27      370.11      5.25 o 
   0   4   2       57.27       60.07      1.17 o 
   1   4   2        0.39        1.12      0.25 o 
   2   4   2        0.50        0.35      0.25 o 
   3   4   2        3.15        2.51      0.42 o 
   4   4   2        7.42        4.81      0.55 o 
   5   4   2       21.49       16.44      1.10 o 
   6   4   2        0.15        0.55      0.48 o 
  -7   5   2        5.80        3.56      1.56 o 
  -6   5   2        0.72       -0.36      1.27 o 
  -5   5   2       38.72       38.61      2.53 o 
  -4   5   2        0.18        0.61      0.92 o 
  -3   5   2        8.13        7.97      0.98 o 
  -2   5   2      232.75      235.06      4.51 o 
  -1   5   2      312.32      317.51      4.73 o 
   0   5   2      233.64      220.74      2.58 o 
   1   5   2        2.03        1.98      0.37 o 
   2   5   2      370.17      363.68      5.18 o 
   3   5   2       20.76       22.37      0.89 o 
   4   5   2       50.87       47.68      1.36 o 
   5   5   2        0.46        0.41      0.48 o 
   6   5   2        6.63        5.94      0.78 o 
  -7   6   2        0.28        1.83      1.53 o 
  -6   6   2        2.84        5.68      1.49 o 
  -5   6   2       10.52       10.35      1.46 o 
  -4   6   2       14.28       12.65      1.20 o 
  -2   6   2       97.40      116.09     11.63 o 
  -1   6   2       17.54       20.93      1.93 o 
   0   6   2       52.02       48.99      1.52 o 
   1   6   2      384.50      363.38      6.42 o 
   2   6   2        9.86       11.55      1.13 o 
   3   6   2       45.37       41.04      1.49 o 
   4   6   2       26.60       28.41      1.51 o 
   5   6   2        8.29        7.66      1.13 o 
  -6   7   2       12.62        8.58      1.62 o 
  -5   7   2       15.46       15.56      1.63 o 
  -1   7   2        4.05        4.75      0.57 o 
   0   7   2       51.95       51.93      1.61 o 
   1   7   2       80.93       78.48      2.48 o 
   2   7   2        2.92        2.16      0.70 o 
   3   7   2       85.13       88.65      3.63 o 
   4   7   2        1.05        1.04      0.69 o 
  -5   8   2        7.75        7.80      1.28 o 
  -1   8   2       11.06       12.39      0.74 o 
   0   8   2        0.03       -0.56      0.46 o 
   1   8   2       11.05        9.98      1.21 o 
   2   8   2        6.52        6.96      1.01 o 
   3   8   2        0.07        0.22      0.68 o 
  -1   9   2        9.05       13.23      1.39 o 
   0   9   2        5.54        8.99      0.91 o 
  -2  -9   3        2.74        2.78      0.86 o 
  -1  -9   3        6.28        8.75      1.10 o 
   0  -9   3        0.04        0.42      0.55 o 
   1  -9   3        1.93        1.50      0.58 o 
   2  -9   3       19.47       23.98      1.30 o 
  -4  -8   3       15.99       16.35      1.36 o 
  -3  -8   3        0.68        1.14      0.77 o 
  -2  -8   3        2.34        1.52      0.86 o 
  -1  -8   3        3.09        2.68      0.84 o 
   0  -8   3        1.75        0.65      0.56 o 
   1  -8   3       24.69       26.30      1.31 o 
   2  -8   3        1.95        3.00      0.65 o 
   3  -8   3       21.56       26.07      2.22 o 
   4  -8   3       16.69       20.07      2.40 o 
  -5  -7   3        6.96        6.39      1.06 o 
  -4  -7   3       65.35       71.20      2.23 o 
  -3  -7   3        3.11        2.94      0.85 o 
  -2  -7   3       70.88       67.96      2.39 o 
  -1  -7   3        1.34        1.74      0.59 o 
   0  -7   3       16.61       13.43      1.82 o 
   1  -7   3       57.21       54.16      1.79 o 
   2  -7   3       31.52       30.39      1.63 o 
   3  -7   3       78.85       92.35      3.96 o 
   4  -7   3       15.33       18.95      2.27 o 
   5  -7   3       53.26       55.07      3.65 o 
  -6  -6   3        0.31       -0.68      0.55 o 
  -5  -6   3        0.19        0.35      0.57 o 
  -4  -6   3       31.89       31.99      1.28 o 
  -3  -6   3      109.80      105.23      2.44 o 
  -2  -6   3       13.56       14.34      0.97 o 
  -1  -6   3      174.44      157.97      3.54 o 
   0  -6   3       23.03       18.87      1.16 o 
   1  -6   3        5.45        5.83      0.76 o 
   2  -6   3       44.56       42.92      2.68 o 
   3  -6   3      133.21      141.32      4.90 o 
   4  -6   3       88.69       89.71      4.21 o 
   5  -6   3        0.02        0.82      1.63 o 
   6  -6   3        4.34        5.08      2.16 o 
  -7  -5   3        3.01        4.71      0.91 o 
  -6  -5   3       14.58       13.07      0.94 o 
  -5  -5   3        1.47        0.48      0.50 o 
  -4  -5   3        0.28        0.05      0.45 o 
  -3  -5   3       38.38       44.46      1.27 o 
  -2  -5   3        0.01       -0.01      0.40 o 
  -1  -5   3        4.70        4.90      0.61 o 
   0  -5   3       31.08       29.27      1.23 o 
   1  -5   3       20.85       20.92      2.28 o 
   2  -5   3       73.57       65.82      3.20 o 
   3  -5   3      159.44      144.60      5.07 o 
   4  -5   3      153.65      168.99      5.93 o 
   5  -5   3        8.48        6.23      1.93 o 
   6  -5   3       85.46       89.96      3.51 o 
  -7  -4   3        0.01        0.29      0.46 o 
  -6  -4   3       18.40       16.73      0.86 o 
  -5  -4   3       61.84       62.42      1.38 o 
  -4  -4   3      236.01      237.48      2.91 o 
  -3  -4   3        0.54        1.50      0.51 o 
  -2  -4   3       76.87       77.66      1.54 o 
  -1  -4   3        1.57        1.79      0.39 o 
   0  -4   3      138.27      135.27      2.29 o 
   1  -4   3       20.18       21.84      0.97 o 
   2  -4   3       22.99       23.78      1.14 o 
   3  -4   3       41.45       41.52      3.19 o 
   4  -4   3        2.39        1.63      1.01 o 
   5  -4   3       12.10       11.31      1.42 o 
   6  -4   3       42.58       51.94      2.71 o 
   7  -4   3       35.14       37.48      2.61 o 
  -8  -3   3       10.16       11.72      1.49 o 
  -7  -3   3        1.24        0.82      0.46 o 
  -6  -3   3        0.43        0.83      0.56 o 
  -5  -3   3       36.27       37.55      0.95 o 
  -4  -3   3       13.36       13.79      0.55 o 
  -3  -3   3        0.10        0.31      0.33 o 
  -2  -3   3      892.33      873.18      9.02 o 
  -1  -3   3       76.52       82.24      1.40 o 
   0  -3   3       69.68       76.12      1.26 o 
   1  -3   3       42.52       48.76      1.12 o 
   2  -3   3       33.40       36.99      1.05 o 
   3  -3   3        7.17        6.39      0.73 o 
   4  -3   3      111.61      108.84      3.13 o 
   5  -3   3        7.27        7.02      1.62 o 
   6  -3   3       12.82       14.42      1.77 o 
   7  -3   3        9.39        8.83      1.98 o 
  -8  -2   3       27.03       26.66      1.51 o 
  -7  -2   3       30.59       32.51      1.54 o 
  -6  -2   3      106.67      110.88      2.28 o 
  -5  -2   3       27.70       29.07      0.79 o 
  -4  -2   3        1.16        1.70      0.27 o 
  -3  -2   3        8.28        9.06      0.40 o 
  -2  -2   3        9.58        9.96      0.44 o 
  -1  -2   3        9.03        9.75      0.45 o 
   0  -2   3     1826.35     1791.25     15.49 o 
   1  -2   3        6.44        5.79      0.48 o 
   2  -2   3      352.99      370.23      4.38 o 
   3  -2   3        0.52        0.14      0.36 o 
   4  -2   3       98.86      101.88      2.05 o 
   5  -2   3       24.19       22.31      1.80 o 
   6  -2   3       16.82       17.02      2.16 o 
   7  -2   3        1.26        1.40      1.54 o 
  -8  -1   3       62.62       61.44      3.41 o 
  -7  -1   3       56.66       60.83      1.47 o 
  -6  -1   3       35.28       32.84      1.02 o 
  -5  -1   3      240.13      254.47      2.66 o 
  -4  -1   3       22.69       21.31      0.50 o 
  -3  -1   3       40.74       34.50      0.59 o 
  -2  -1   3        6.32        7.71      0.47 o 
  -1  -1   3      235.79      235.96      2.48 o 
   0  -1   3       60.84       66.08      0.97 o 
   1  -1   3     2678.03     2827.01     26.06 o 
   2  -1   3      342.98      356.82      3.72 o 
   3  -1   3      273.10      278.22      2.67 o 
   4  -1   3      190.10      202.68      2.55 o 
   5  -1   3      132.95      130.48      2.30 o 
   6  -1   3        0.33        0.63      0.56 o 
   7  -1   3       17.69       21.18      2.64 o 
  -8   0   3        6.05        7.24      2.37 o 
  -7   0   3        3.65        3.55      0.54 o 
  -6   0   3        0.16       -0.64      0.51 o 
  -5   0   3        6.46        5.16      0.63 o 
  -4   0   3       30.13       36.31      0.58 o 
  -3   0   3      133.02      131.97      1.34 o 
  -2   0   3     1129.86     1071.53      7.89 o 
  -1   0   3     2677.75     2557.69     20.12 o 
   0   0   3      103.46      105.87      1.27 o 
   1   0   3      133.77      140.98      1.53 o 
   2   0   3        3.66        4.54      0.26 o 
   3   0   3      633.15      669.67      5.16 o 
   4   0   3       62.33       59.97      0.95 o 
   5   0   3        1.32        1.19      0.46 o 
   6   0   3        7.97        8.12      0.94 o 
   7   0   3        0.85        1.15      1.57 o 
  -8   1   3        0.06        0.43      1.33 o 
  -7   1   3       15.98       14.00      1.29 o 
  -6   1   3        1.82        3.07      1.20 o 
  -5   1   3        0.00       -0.38      1.47 o 
  -4   1   3        5.61        5.73      0.54 o 
  -3   1   3       52.32       53.82      1.11 o 
  -2   1   3      132.96      152.47      2.06 o 
  -1   1   3     1183.01     1171.99     10.05 o 
   0   1   3     1401.98     1393.38     10.20 o 
   1   1   3       18.84       16.24      0.38 o 
   2   1   3       15.79       16.40      0.43 o 
   3   1   3       17.48       19.77      0.47 o 
   4   1   3        1.48        1.56      0.27 o 
   5   1   3      196.24      202.25      3.25 o 
   6   1   3        3.97        5.52      0.82 o 
   7   1   3        4.03        3.10      2.91 o 
  -8   2   3       17.58       17.74      1.84 o 
  -7   2   3       41.48       45.45      3.93 o 
  -6   2   3        1.29        0.01      1.58 o 
  -5   2   3        6.84        5.90      1.71 o 
  -4   2   3        2.46        1.73      0.34 o 
  -3   2   3       47.59       45.21      0.85 o 
  -2   2   3      104.22      106.48      1.66 o 
  -1   2   3      836.23      855.46      9.59 o 
   0   2   3     1701.53     1830.35     20.69 o 
   1   2   3      452.84      501.66      5.25 o 
   2   2   3      841.05      899.41      6.44 o 
   3   2   3      184.07      193.27      1.88 o 
   4   2   3       67.48       65.09      1.55 o 
   5   2   3       54.75       56.55      1.30 o 
   6   2   3       11.80        9.36      0.79 o 
   7   2   3        0.94        0.82      1.04 o 
  -8   3   3        0.16        1.83      1.87 o 
  -7   3   3        3.73        1.29      1.82 o 
  -6   3   3       65.42       65.57      3.77 o 
  -5   3   3        3.68        2.81      1.41 o 
  -4   3   3        6.28        7.12      0.88 o 
  -3   3   3        8.08        8.73      0.50 o 
  -2   3   3       13.69       14.59      0.52 o 
  -1   3   3       27.00       24.19      0.63 o 
   0   3   3        0.71        0.69      0.17 o 
   1   3   3      317.28      339.02      3.36 o 
   2   3   3       64.40       64.25      1.06 o 
   3   3   3      391.35      390.16      4.83 o 
   4   3   3       57.28       47.63      1.11 o 
   5   3   3        1.51        0.69      0.39 o 
   6   3   3        1.68        1.95      0.54 o 
   7   3   3        1.34        1.77      0.74 o 
  -8   4   3        7.97        4.26      2.02 o 
  -7   4   3        3.57        4.27      1.72 o 
  -6   4   3        3.36        3.72      1.56 o 
  -5   4   3        6.80        5.54      1.41 o 
  -4   4   3       20.14       19.07      1.22 o 
  -3   4   3       67.75       70.91      1.18 o 
  -2   4   3      111.69      107.71      1.41 o 
  -1   4   3      138.93      137.18      2.03 o 
   0   4   3       22.76       22.56      0.67 o 
   1   4   3        4.85        4.83      0.40 o 
   2   4   3        6.25        6.14      0.74 o 
   3   4   3       11.65       11.95      0.72 o 
   4   4   3        4.63        3.71      0.48 o 
   5   4   3       31.24       32.04      1.04 o 
   6   4   3        4.64        4.78      0.69 o 
  -7   5   3       13.57       15.87      2.24 o 
  -6   5   3        0.31        1.46      1.36 o 
  -5   5   3       15.36       14.07      1.66 o 
  -4   5   3       79.64       74.60      2.97 o 
  -3   5   3        0.15        0.36      0.26 o 
  -2   5   3       24.71       24.35      1.17 o 
  -1   5   3      101.26       98.53      1.70 o 
   0   5   3       14.17       15.64      0.75 o 
   1   5   3        4.87        4.98      0.73 o 
   2   5   3       16.95       17.15      1.21 o 
   3   5   3       98.80       94.13      2.22 o 
   4   5   3       11.74       11.34      0.82 o 
   5   5   3        7.57        6.96      1.19 o 
   6   5   3        4.47        3.29      0.74 o 
  -7   6   3       26.49       25.63      2.66 o 
  -6   6   3       22.99       26.09      2.35 o 
  -5   6   3        4.82        4.45      1.22 o 
  -4   6   3       19.74       16.81      1.46 o 
  -3   6   3      156.81      161.02      3.97 o 
  -2   6   3        4.77        1.57      1.60 o 
  -1   6   3       58.01       52.30      2.12 o 
   0   6   3       14.16       16.26      1.00 o 
   1   6   3      230.49      224.24      4.54 o 
   2   6   3        0.18        1.01      0.58 o 
   3   6   3       35.45       37.62      1.49 o 
   4   6   3       26.87       27.65      1.54 o 
   5   6   3        0.43       -0.69      0.51 o 
  -6   7   3        0.16        2.33      1.41 o 
  -5   7   3       51.35       58.61      2.75 o 
  -4   7   3       16.71       18.07      1.62 o 
  -1   7   3       14.88       13.45      1.29 o 
   0   7   3       32.10       29.71      1.37 o 
   1   7   3       31.47       33.32      1.57 o 
   2   7   3        0.54        0.87      0.60 o 
   3   7   3        1.88        2.12      0.65 o 
   4   7   3       24.63       25.51      1.80 o 
  -1   8   3        7.99        8.08      1.18 o 
   0   8   3       78.96       92.91      3.79 o 
   1   8   3       25.16       26.26      2.35 o 
   2   8   3        8.52        9.52      1.14 o 
  -1   9   3        5.68        7.94      1.29 o 
  -1  -9   4        7.95        8.90      1.68 o 
   0  -9   4        6.04        6.18      0.96 o 
   1  -9   4        0.01        0.36      0.54 o 
  -4  -8   4       26.22       32.31      2.17 o 
  -3  -8   4        3.53        4.17      1.21 o 
  -2  -8   4        5.57        5.22      0.97 o 
  -1  -8   4       18.37       19.84      1.53 o 
   0  -8   4        0.01       -0.19      0.52 o 
   1  -8   4        9.24       11.73      1.11 o 
   2  -8   4        3.42        2.94      0.76 o 
   3  -8   4       27.14       32.02      1.72 o 
   4  -8   4        0.19       -2.93      1.47 o 
  -5  -7   4       39.53       46.53      1.58 o 
  -4  -7   4       15.17       17.16      1.32 o 
  -3  -7   4       83.14       85.35      2.34 o 
  -2  -7   4       17.27       16.44      1.45 o 
  -1  -7   4       68.04       65.72      2.28 o 
   0  -7   4       84.10       75.07      2.35 o 
   1  -7   4        5.32        3.84      0.76 o 
   2  -7   4        3.28        4.21      0.82 o 
   3  -7   4       29.41       33.83      2.90 o 
   4  -7   4       11.05       13.17      2.20 o 
   5  -7   4        7.36        8.33      2.15 o 
  -6  -6   4        0.53        0.32      1.22 o 
  -5  -6   4        3.98        4.91      0.72 o 
  -4  -6   4       11.88        9.48      0.83 o 
  -3  -6   4        4.09        4.52      0.80 o 
  -2  -6   4      251.32      255.77      4.21 o 
  -1  -6   4        0.22        0.19      0.55 o 
   0  -6   4      367.51      329.97      6.08 o 
   1  -6   4       32.72       27.40      1.45 o 
   2  -6   4      128.56      127.65      3.20 o 
   3  -6   4       34.05       38.48      3.06 o 
   4  -6   4       17.16       17.15      2.29 o 
   5  -6   4        6.42        2.99      1.86 o 
   6  -6   4        2.93        3.17      2.09 o 
  -7  -5   4        6.33        7.35      1.12 o 
  -6  -5   4        1.70        1.21      0.47 o 
  -5  -5   4        2.51        1.88      0.47 o 
  -4  -5   4       24.76       25.77      1.07 o 
  -3  -5   4      106.08      104.17      2.40 o 
  -2  -5   4        0.63        1.48      0.55 o 
  -1  -5   4      183.00      167.67      2.94 o 
   0  -5   4      134.40      133.26      3.14 o 
   1  -5   4        1.12        0.32      0.84 o 
   2  -5   4      463.17      487.95     12.38 o 
   3  -5   4      108.45      107.07      4.51 o 
   4  -5   4       20.09       22.11      1.59 o 
   5  -5   4       22.15       24.28      1.90 o 
   6  -5   4        6.38        6.08      1.60 o 
  -7  -4   4        6.51        7.31      0.76 o 
  -6  -4   4        0.09        0.25      0.45 o 
  -5  -4   4      157.78      165.27      2.38 o 
  -4  -4   4      129.02      127.99      2.25 o 
  -3  -4   4        4.54        5.36      0.58 o 
  -2  -4   4       28.10       27.06      1.07 o 
  -1  -4   4       42.78       45.67      1.23 o 
   0  -4   4      119.31      121.53      1.95 o 
   1  -4   4      247.58      226.20      3.41 o 
   2  -4   4       37.23       37.77      1.73 o 
   3  -4   4       69.40       75.25      2.59 o 
   4  -4   4      161.13      160.52      3.98 o 
   5  -4   4      142.20      138.50      3.97 o 
   6  -4   4        6.49        8.33      1.67 o 
   7  -4   4       11.04        7.76      1.97 o 
  -8  -3   4        0.00       -0.16      0.69 o 
  -7  -3   4        7.28        5.82      0.67 o 
  -6  -3   4        7.41        7.28      0.67 o 
  -5  -3   4        8.36        8.23      0.64 o 
  -4  -3   4        6.44        6.02      0.48 o 
  -3  -3   4       51.86       52.73      1.01 o 
  -2  -3   4        6.27        6.89      0.57 o 
  -1  -3   4      244.15      242.16      3.06 o 
   0  -3   4      134.96      145.34      2.31 o 
   1  -3   4      249.08      252.66      4.29 o 
   2  -3   4       15.01       16.56      0.88 o 
   3  -3   4       49.62       45.82      1.64 o 
   4  -3   4        4.03        2.69      2.84 o 
   5  -3   4       36.91       37.65      2.38 o 
   6  -3   4        1.16        1.59      1.43 o 
   7  -3   4        0.10        1.73      1.74 o 
  -8  -2   4        0.59        0.20      1.61 o 
  -7  -2   4        3.07        2.07      0.51 o 
  -6  -2   4       23.23       22.57      0.87 o 
  -5  -2   4        6.19        6.82      0.45 o 
  -4  -2   4        3.51        4.71      0.34 o 
  -3  -2   4       11.42       10.39      0.44 o 
  -2  -2   4        1.36        1.01      0.28 o 
  -1  -2   4      617.29      612.48      5.72 o 
   0  -2   4      122.89      136.65      1.68 o 
   1  -2   4      836.64      911.01      8.48 o 
   2  -2   4        0.02        0.22      0.26 o 
   3  -2   4       13.48       13.16      0.63 o 
   4  -2   4        1.12        0.15      0.54 o 
   5  -2   4        9.79        4.98      1.76 o 
   6  -2   4        1.10        0.80      1.42 o 
   7  -2   4        5.22        5.05      1.81 o 
  -8  -1   4       14.29       14.65      1.19 o 
  -7  -1   4       15.39       15.01      1.06 o 
  -6  -1   4       39.79       40.35      1.00 o 
  -5  -1   4      246.90      247.74      2.62 o 
  -4  -1   4        1.47        1.16      0.26 o 
  -3  -1   4       78.74       82.32      1.01 o 
  -2  -1   4      115.28      108.98      1.23 o 
  -1  -1   4      134.08      137.31      1.54 o 
   0  -1   4       36.42       37.82      0.74 o 
   1  -1   4       26.41       21.06      0.59 o 
   2  -1   4        9.48       13.76      0.54 o 
   3  -1   4      106.85      122.88      1.78 o 
   4  -1   4       62.48       62.97      2.15 o 
   5  -1   4      193.14      191.72      3.41 o 
   6  -1   4        0.80        0.33      0.49 o 
   7  -1   4       20.16       24.99      3.48 o 
  -8   0   4        1.20       -1.45      1.97 o 
  -7   0   4        0.42        0.76      0.40 o 
  -6   0   4        2.32        1.01      1.42 o 
  -5   0   4       50.63       51.05      0.99 o 
  -4   0   4       32.02       31.36      0.56 o 
  -3   0   4      197.79      194.35      1.68 o 
  -2   0   4      168.15      163.03      1.55 o 
  -1   0   4      665.51      661.96      5.14 o 
   0   0   4      248.66      255.18      2.42 o 
   1   0   4      111.07      123.28      1.45 o 
   2   0   4        8.23       11.18      0.48 o 
   3   0   4        5.93        5.95      0.53 o 
   4   0   4        8.50        7.45      0.53 o 
   5   0   4       50.84       47.14      2.60 o 
   6   0   4        2.53        2.32      0.68 o 
   7   0   4        5.46        5.70      1.68 o 
  -8   1   4        9.08       12.01      1.75 o 
  -7   1   4        5.87        6.34      2.10 o 
  -6   1   4        0.82        0.43      0.89 o 
  -5   1   4        4.59        5.04      0.88 o 
  -4   1   4       12.49       11.51      0.89 o 
  -3   1   4      426.62      410.77      5.05 o 
  -2   1   4       37.28       37.85      0.88 o 
  -1   1   4      524.00      504.95      4.12 o 
   0   1   4       30.39       43.57      0.47 o 
   1   1   4       31.86       29.97      0.48 o 
   2   1   4       24.75       21.42      0.53 o 
   3   1   4        3.29        3.97      0.29 o 
   4   1   4        0.17        0.21      0.30 o 
   5   1   4       34.68       37.93      1.15 o 
   6   1   4       14.32       10.54      1.16 o 
   7   1   4       11.47        9.42      1.27 o 
  -8   2   4        0.02        3.43      2.16 o 
  -7   2   4        2.19        4.23      2.00 o 
  -6   2   4        7.00        8.70      1.93 o 
  -5   2   4        3.00        2.47      1.56 o 
  -4   2   4       58.31       60.45      1.34 o 
  -3   2   4      120.33      120.36      1.69 o 
  -2   2   4      365.90      368.49      3.44 o 
  -1   2   4      792.66      808.94      7.04 o 
   0   2   4       86.96       77.93      1.56 o 
   1   2   4       95.93      105.89      1.20 o 
   2   2   4        0.17        0.93      0.28 o 
   3   2   4       51.90       50.76      1.06 o 
   4   2   4       28.86       25.78      1.45 o 
   5   2   4       27.43       29.31      1.47 o 
   6   2   4        2.93        4.30      0.67 o 
   7   2   4        3.02        1.21      0.88 o 
  -8   3   4        3.99        4.38      2.19 o 
  -7   3   4       29.77       26.53      2.92 o 
  -6   3   4       11.75       12.59      2.08 o 
  -5   3   4        1.87        1.76      1.42 o 
  -4   3   4        5.46        4.31      0.62 o 
  -3   3   4       51.27       55.91      1.60 o 
  -2   3   4        2.24        2.21      0.29 o 
  -1   3   4        0.89        2.24      0.31 o 
   0   3   4        3.87        4.49      0.25 o 
   1   3   4      212.06      226.37      2.50 o 
   2   3   4      283.73      287.41      3.68 o 
   3   3   4        1.28        1.31      0.36 o 
   4   3   4        4.64        4.62      0.50 o 
   5   3   4        1.58        0.54      0.55 o 
   6   3   4        1.34        0.83      0.52 o 
  -8   4   4        4.17        2.71      2.07 o 
  -7   4   4        0.74       -0.66      1.48 o 
  -6   4   4       61.24       61.22      3.52 o 
  -5   4   4       25.57       22.09      2.16 o 
  -4   4   4      150.27      160.88      4.87 o 
  -3   4   4      143.97      147.73      2.21 o 
  -2   4   4       72.90       73.72      1.20 o 
  -1   4   4       98.39       90.80      1.45 o 
   0   4   4       72.99       70.28      2.98 o 
   1   4   4      248.12      245.91      3.73 o 
   2   4   4        5.70        6.08      0.53 o 
   3   4   4      140.84      131.94      2.27 o 
   4   4   4        0.23        0.24      0.35 o 
   5   4   4        4.79        5.28      0.64 o 
   6   4   4       10.17       10.49      2.36 o 
  -7   5   4        0.83       -0.06      1.45 o 
  -6   5   4       29.89       30.02      2.61 o 
  -5   5   4      175.21      168.73      5.43 o 
  -4   5   4      133.35      127.93      4.31 o 
  -3   5   4      304.47      317.43     11.32 o 
  -2   5   4       59.44       61.93      1.74 o 
  -1   5   4       16.63       21.51      1.78 o 
   0   5   4      297.30      298.13      5.46 o 
   1   5   4       19.88       25.78      1.44 o 
   2   5   4      226.67      219.09      3.71 o 
   3   5   4       31.88       33.20      2.78 o 
   4   5   4       14.04       14.74      1.17 o 
   5   5   4        0.37        0.54      0.57 o 
  -6   6   4        3.47        4.29      1.50 o 
  -5   6   4        2.41        0.82      1.12 o 
  -4   6   4        4.50        2.29      1.08 o 
  -3   6   4       61.82       61.27      2.63 o 
  -2   6   4        6.70        7.10      1.07 o 
  -1   6   4      163.31      162.01      4.79 o 
   0   6   4        5.61        5.98      0.76 o 
   1   6   4       44.69       41.60      1.81 o 
   2   6   4       39.56       35.37      1.81 o 
   3   6   4        1.53        1.85      0.71 o 
   4   6   4        7.91        5.79      1.47 o 
  -5   7   4        8.41        7.44      1.40 o 
  -4   7   4        5.98        8.51      1.25 o 
  -3   7   4        0.57        0.12      0.80 o 
  -2   7   4        0.14        0.29      0.82 o 
  -1   7   4        7.43        7.36      1.26 o 
   0   7   4        2.06        2.78      0.62 o 
   1   7   4       55.06       57.21      2.14 o 
   2   7   4        1.49        1.90      0.76 o 
   3   7   4        3.05        4.05      0.82 o 
  -4   8   4       23.63       29.51      2.02 o 
  -2   8   4       39.31       47.39      2.27 o 
  -1   8   4        7.55        8.26      1.32 o 
   0   8   4        0.25       -0.92      0.95 o 
   1   8   4        0.00       -0.01      0.51 o 
  -3  -8   5       12.41       13.61      1.28 o 
  -2  -8   5        1.38        1.04      0.71 o 
  -1  -8   5       30.47       30.33      1.74 o 
   0  -8   5        1.63        0.95      1.05 o 
   1  -8   5        0.36        0.92      0.87 o 
   2  -8   5        1.45        0.48      0.81 o 
   3  -8   5        0.24        0.62      0.73 o 
  -5  -7   5        0.05       -0.48      0.62 o 
  -4  -7   5       16.39       15.42      1.32 o 
  -3  -7   5        0.17       -0.40      0.60 o 
  -2  -7   5       11.59       11.98      1.09 o 
  -1  -7   5        0.45       -0.48      0.57 o 
   0  -7   5        8.76       13.95      1.28 o 
   1  -7   5       16.96       16.65      1.41 o 
   2  -7   5        4.45        3.39      0.91 o 
   3  -7   5        2.16        1.76      0.72 o 
   4  -7   5        5.67        4.75      2.03 o 
  -6  -6   5        5.05        5.29      0.80 o 
  -5  -6   5        0.01        0.43      0.83 o 
  -4  -6   5       62.45       61.57      1.68 o 
  -3  -6   5       34.29       34.79      2.06 o 
  -2  -6   5      183.81      177.31      3.59 o 
  -1  -6   5      105.87       98.02      2.31 o 
   0  -6   5       13.77       15.99      2.13 o 
   1  -6   5       46.64       43.92      1.95 o 
   2  -6   5        9.45       12.15      1.27 o 
   3  -6   5        4.86        2.27      1.73 o 
   4  -6   5        2.00        1.88      1.73 o 
   5  -6   5       12.77       13.92      1.81 o 
  -7  -5   5        0.11       -0.49      0.63 o 
  -6  -5   5        8.60        8.43      0.75 o 
  -5  -5   5       41.25       45.86      1.25 o 
  -4  -5   5       79.48       79.42      1.83 o 
  -3  -5   5        2.43        2.00      0.85 o 
  -2  -5   5        1.11        0.70      0.59 o 
  -1  -5   5       54.52       56.08      1.78 o 
   0  -5   5       95.25       90.15      2.18 o 
   1  -5   5      472.05      492.11      8.55 o 
   2  -5   5       11.95       13.50      1.37 o 
   3  -5   5        7.77        5.15      1.23 o 
   4  -5   5        2.02        2.98      1.28 o 
   5  -5   5        0.48       -2.32      1.25 o 
   6  -5   5       14.08       12.76      1.99 o 
  -7  -4   5       15.80       16.67      2.71 o 
  -6  -4   5        0.20        0.49      0.46 o 
  -5  -4   5       83.47       87.46      1.64 o 
  -4  -4   5        6.38        6.01      0.69 o 
  -3  -4   5       43.20       43.60      1.30 o 
  -2  -4   5       31.14       27.64      1.53 o 
  -1  -4   5      213.99      219.78      3.33 o 
   0  -4   5      102.44      102.34      2.09 o 
   1  -4   5        0.21       -0.34      0.72 o 
   2  -4   5       22.13       19.66      1.77 o 
   3  -4   5      142.73      130.58      3.60 o 
   4  -4   5       16.58       14.26      2.09 o 
   5  -4   5       19.08       17.60      3.16 o 
   6  -4   5        5.96        5.61      1.73 o 
  -8  -3   5        0.10       -0.04      0.65 o 
  -7  -3   5       10.05       11.38      0.84 o 
  -6  -3   5        5.95        5.27      0.61 o 
  -5  -3   5       14.30       13.77      0.68 o 
  -4  -3   5      107.91      113.63      2.10 o 
  -3  -3   5        5.20        7.41      0.51 o 
  -2  -3   5       47.10       53.57      1.14 o 
  -1  -3   5        9.65        8.80      0.54 o 
   0  -3   5      205.29      208.81      2.40 o 
   1  -3   5       17.23       17.49      0.97 o 
   2  -3   5        0.07        0.89      0.56 o 
   3  -3   5        1.91        2.37      1.23 o 
   4  -3   5       76.90       78.41      3.02 o 
   5  -3   5        0.09        1.49      1.34 o 
   6  -3   5        1.76       -1.53      1.43 o 
  -8  -2   5        4.24        5.42      0.91 o 
  -7  -2   5        1.02        0.60      0.44 o 
  -6  -2   5       11.71       11.32      0.66 o 
  -5  -2   5       42.33       43.60      1.23 o 
  -4  -2   5      147.59      150.18      1.66 o 
  -3  -2   5        3.52        4.59      0.39 o 
  -2  -2   5      663.72      662.09      5.85 o 
  -1  -2   5        4.90        8.93      0.64 o 
   0  -2   5        1.33        1.79      0.33 o 
   1  -2   5      138.91      140.42      1.90 o 
   2  -2   5      263.42      273.21      3.14 o 
   3  -2   5       32.07       28.37      0.93 o 
   4  -2   5       18.46       17.90      0.90 o 
   5  -2   5       87.56       88.38      3.34 o 
   6  -2   5        2.32        2.37      1.53 o 
   7  -2   5       44.99       41.95      3.90 o 
  -8  -1   5        6.58        7.19      0.90 o 
  -7  -1   5        5.48        4.26      0.68 o 
  -6  -1   5        6.54        6.75      0.53 o 
  -5  -1   5        3.97        3.81      0.47 o 
  -4  -1   5        6.07        6.75      0.38 o 
  -3  -1   5      602.36      598.21      4.92 o 
  -2  -1   5       11.79       14.87      0.51 o 
  -1  -1   5      589.03      629.20      5.49 o 
   0  -1   5       52.11       47.87      0.96 o 
   1  -1   5       18.61       23.72      0.72 o 
   2  -1   5       17.53       18.68      0.65 o 
   3  -1   5        3.58        4.03      0.69 o 
   4  -1   5      102.00      101.53      2.63 o 
   5  -1   5       48.81       50.18      1.67 o 
   6  -1   5       11.07       14.15      2.31 o 
   7  -1   5        1.08        2.64      2.52 o 
  -8   0   5        0.33       -1.09      1.14 o 
  -7   0   5        0.04        0.85      0.75 o 
  -6   0   5        0.70        1.11      0.42 o 
  -5   0   5       50.28       47.47      1.85 o 
  -4   0   5        1.63        2.38      0.30 o 
  -3   0   5        1.75        2.85      0.24 o 
  -2   0   5        4.18        3.09      0.26 o 
  -1   0   5      257.22      252.32      2.27 o 
   0   0   5        4.60        3.90      0.35 o 
   1   0   5      169.41      188.73      2.07 o 
   2   0   5        2.81        5.12      0.46 o 
   3   0   5      126.14      135.09      1.92 o 
   4   0   5       14.31       13.32      1.01 o 
   5   0   5       17.30       17.67      1.18 o 
   6   0   5       18.31       18.53      1.37 o 
   7   0   5        0.17       -0.09      2.89 o 
  -8   1   5       16.92       14.90      1.89 o 
  -7   1   5        7.55        8.41      2.35 o 
  -6   1   5      171.34      183.14      8.33 o 
  -5   1   5       40.00       40.94      1.81 o 
  -4   1   5      134.04      145.03      2.45 o 
  -3   1   5      279.81      273.48      3.84 o 
  -2   1   5      494.41      501.99      4.47 o 
  -1   1   5        0.01        0.18      0.21 o 
   0   1   5       90.49      100.13      0.90 o 
   1   1   5      180.65      173.41      1.53 o 
   2   1   5       35.28       37.97      0.82 o 
   3   1   5      162.21      171.83      2.30 o 
   4   1   5       52.64       49.90      1.28 o 
   5   1   5       98.26       95.74      3.05 o 
   6   1   5        3.38        2.34      0.87 o 
  -8   2   5        0.04        0.70      2.15 o 
  -7   2   5        1.35        2.79      1.97 o 
  -6   2   5       11.56       11.33      2.19 o 
  -5   2   5      183.51      181.46      6.40 o 
  -4   2   5       57.44       58.73      1.84 o 
  -3   2   5     1053.03     1079.77     12.15 o 
  -2   2   5       74.83       65.58      0.94 o 
  -1   2   5        9.58        6.78      0.32 o 
   0   2   5        3.80        5.74      0.44 o 
   1   2   5       17.82       17.81      0.49 o 
   2   2   5       16.50       17.80      0.71 o 
   3   2   5        6.08        5.98      0.67 o 
   4   2   5       23.25       23.15      0.99 o 
   5   2   5        4.43        3.89      1.08 o 
   6   2   5        0.32       -0.44      0.51 o 
  -8   3   5       17.86       16.67      2.78 o 
  -7   3   5        2.40        3.18      1.83 o 
  -6   3   5       32.16       29.91      2.86 o 
  -5   3   5       37.52       42.90      3.15 o 
  -4   3   5        4.95        6.15      1.09 o 
  -3   3   5        0.90        1.31      0.41 o 
  -2   3   5        1.71        2.54      0.44 o 
  -1   3   5       35.87       36.11      0.68 o 
   0   3   5        2.24        2.08      0.29 o 
   1   3   5      163.85      167.18      2.28 o 
   2   3   5       26.20       28.66      0.83 o 
   3   3   5       51.24       48.52      1.18 o 
   4   3   5       74.45       74.01      1.51 o 
   5   3   5        3.19        2.77      0.70 o 
   6   3   5       17.19       17.74      1.47 o 
  -7   4   5       27.40       26.63      2.86 o 
  -6   4   5       22.62       17.77      2.26 o 
  -5   4   5       36.29       35.19      2.83 o 
  -4   4   5      142.88      167.71     19.94 o 
  -3   4   5        0.00        0.50      0.82 o 
  -2   4   5       21.14       22.03      1.74 o 
  -1   4   5        0.00       -1.24      1.29 o 
   0   4   5        9.37        8.89      1.53 o 
   1   4   5       91.21       89.28      2.41 o 
   2   4   5       80.28       70.55      1.51 o 
   3   4   5      132.39      117.90      2.20 o 
   4   4   5        0.77        0.43      0.39 o 
   5   4   5       10.13        7.51      0.68 o 
  -7   5   5       22.77       19.37      2.48 o 
  -6   5   5        3.10        1.32      1.39 o 
  -5   5   5       44.31       45.26      2.92 o 
  -4   5   5        0.12        2.49      1.28 o 
  -3   5   5        8.21        8.64      1.46 o 
  -2   5   5      225.57      226.34      6.44 o 
  -1   5   5       14.70       19.09      1.85 o 
   0   5   5       12.77        8.78      1.45 o 
   1   5   5        0.82        0.70      0.44 o 
   2   5   5       15.77       17.22      1.10 o 
   3   5   5        1.10        1.16      0.48 o 
   4   5   5        0.88       -0.20      0.49 o 
   5   5   5       21.34       19.00      1.47 o 
  -6   6   5        3.75        0.89      1.36 o 
  -5   6   5        8.51        6.30      1.50 o 
  -4   6   5       20.22       17.27      1.83 o 
  -3   6   5        0.02       -0.18      0.97 o 
  -2   6   5       29.53       28.96      2.19 o 
  -1   6   5        4.33        4.94      1.22 o 
   0   6   5       14.60        9.42      1.56 o 
   1   6   5       30.48       30.15      2.00 o 
   2   6   5        4.61        6.21      0.79 o 
   3   6   5        0.04        0.64      0.59 o 
   4   6   5       12.36       11.79      1.20 o 
  -5   7   5        0.04        2.50      1.31 o 
  -4   7   5       13.97       14.87      1.68 o 
  -3   7   5        0.26        1.40      1.03 o 
  -2   7   5        2.13        2.25      1.11 o 
  -1   7   5       81.22       82.70      3.55 o 
   0   7   5        1.20        3.93      1.27 o 
   1   7   5       26.96       33.91      2.69 o 
   2   7   5        0.20       -0.06      0.74 o 
  -3   8   5       17.28       25.21      2.15 o 
  -2   8   5        0.78        1.66      1.10 o 
  -1   8   5        6.54        4.04      1.33 o 
   0   8   5        8.09       10.98      1.82 o 
  -3  -8   6        1.84        2.13      0.88 o 
  -2  -8   6       23.23       23.09      1.56 o 
  -1  -8   6        9.21        9.24      1.27 o 
   0  -8   6        0.31        1.10      0.74 o 
   1  -8   6        0.24       -0.63      0.60 o 
   2  -8   6        8.82        8.70      1.24 o 
  -4  -7   6       21.88       19.90      1.71 o 
  -3  -7   6        5.30        3.81      0.90 o 
  -2  -7   6       32.34       30.43      2.04 o 
  -1  -7   6        3.93        3.84      0.83 o 
   0  -7   6        0.87        1.33      0.74 o 
   1  -7   6       27.47       26.47      1.71 o 
   2  -7   6        8.20       10.27      1.45 o 
   3  -7   6        7.91        7.98      1.24 o 
   4  -7   6       34.56       39.73      3.66 o 
  -5  -6   6       17.16       17.17      1.14 o 
  -4  -6   6       46.75       48.76      1.68 o 
  -3  -6   6       14.16       12.60      1.17 o 
  -2  -6   6        2.20        1.78      0.69 o 
  -1  -6   6        1.74        0.58      0.66 o 
   0  -6   6       40.78       38.23      1.60 o 
   1  -6   6       10.06       12.86      1.11 o 
   2  -6   6       26.06       29.12      1.50 o 
   3  -6   6       18.39       15.75      1.72 o 
   4  -6   6       13.16       15.02      1.89 o 
  -6  -5   6        2.06        1.81      0.62 o 
  -5  -5   6        4.96        5.46      0.63 o 
  -4  -5   6       92.14       98.65      2.13 o 
  -3  -5   6       67.53       69.29      2.11 o 
  -2  -5   6      166.16      167.16      5.48 o 
  -1  -5   6       33.16       31.62      1.45 o 
   0  -5   6       10.62        9.67      0.98 o 
   1  -5   6        0.01       -0.19      0.59 o 
   2  -5   6       18.79       14.57      2.28 o 
   3  -5   6        1.52        1.61      1.32 o 
   4  -5   6        1.56       -0.61      1.35 o 
   5  -5   6       35.36       31.61      2.48 o 
  -7  -4   6        1.13        1.30      0.71 o 
  -6  -4   6        0.01       -0.05      0.47 o 
  -5  -4   6       19.20       22.43      0.93 o 
  -4  -4   6       25.10       27.71      1.48 o 
  -3  -4   6       80.47       75.99      2.12 o 
  -2  -4   6       19.02       22.25      1.30 o 
  -1  -4   6      472.62      450.26      6.54 o 
   0  -4   6       16.80       13.49      1.10 o 
   1  -4   6       30.90       32.34      1.46 o 
   2  -4   6       64.12       55.85      2.66 o 
   3  -4   6        2.15        1.41      1.27 o 
   4  -4   6       25.28       22.01      1.99 o 
   5  -4   6        0.35       -0.87      1.43 o 
   6  -4   6        5.59        5.18      1.82 o 
  -7  -3   6        0.82        0.36      0.48 o 
  -6  -3   6       71.39       70.73      1.69 o 
  -5  -3   6      104.25      110.36      2.50 o 
  -4  -3   6       14.11       14.57      0.71 o 
  -3  -3   6       17.93       19.71      0.76 o 
  -2  -3   6       56.72       60.56      1.34 o 
  -1  -3   6       18.36       17.66      0.76 o 
   0  -3   6        7.82        9.19      0.77 o 
   1  -3   6       33.63       32.78      1.18 o 
   2  -3   6       11.42        8.04      1.44 o 
   3  -3   6      114.62      100.21      3.32 o 
   4  -3   6        0.06       -2.40      1.20 o 
   5  -3   6       25.72       19.73      2.04 o 
   6  -3   6       13.02       12.18      1.98 o 
  -8  -2   6        2.58        3.20      1.18 o 
  -7  -2   6        0.63        0.09      0.57 o 
  -6  -2   6        4.17        4.01      0.48 o 
  -5  -2   6       10.27        9.51      0.78 o 
  -4  -2   6        6.35        5.36      0.44 o 
  -3  -2   6      212.76      222.54      2.32 o 
  -2  -2   6       65.86       64.49      1.19 o 
  -1  -2   6       28.88       28.60      0.84 o 
   0  -2   6        2.30        2.48      0.41 o 
   1  -2   6        5.23        7.19      0.57 o 
   2  -2   6        9.37       11.08      0.85 o 
   3  -2   6       23.85       22.84      1.00 o 
   4  -2   6        8.18        8.86      0.79 o 
   5  -2   6        0.33        0.53      0.48 o 
   6  -2   6        2.14        4.37      2.32 o 
  -8  -1   6        0.87        0.07      0.84 o 
  -7  -1   6        8.91        9.05      0.82 o 
  -6  -1   6       15.48       16.43      0.73 o 
  -5  -1   6       28.24       31.35      0.91 o 
  -4  -1   6        2.91        3.18      0.39 o 
  -3  -1   6       28.14       26.71      0.74 o 
  -2  -1   6       65.15       70.26      1.38 o 
  -1  -1   6       51.60       47.69      0.98 o 
   0  -1   6       44.04       46.58      1.14 o 
   1  -1   6        2.26        1.77      0.51 o 
   2  -1   6       10.16       11.42      0.67 o 
   3  -1   6       14.39       16.08      0.92 o 
   4  -1   6       42.31       45.79      1.76 o 
   5  -1   6        4.14        4.11      1.02 o 
   6  -1   6        0.52        1.28      1.74 o 
  -8   0   6       10.44       11.97      1.58 o 
  -7   0   6        0.34        0.47      0.86 o 
  -6   0   6      110.19      108.21      2.11 o 
  -5   0   6        0.40        0.09      0.37 o 
  -4   0   6        1.31        1.51      0.26 o 
  -3   0   6       94.09       92.14      1.14 o 
  -2   0   6      117.78      119.68      1.36 o 
  -1   0   6      101.50      107.06      1.28 o 
   0   0   6      584.58      605.99      5.47 o 
   1   0   6      378.61      407.42      4.73 o 
   2   0   6        7.41        8.56      0.61 o 
   3   0   6        1.69        3.20      0.72 o 
   4   0   6      203.22      205.90      6.80 o 
   5   0   6       83.52       81.42      3.73 o 
   6   0   6       73.28       76.99      2.52 o 
  -8   1   6        0.52       -3.43      2.10 o 
  -7   1   6       28.73       28.11      3.34 o 
  -6   1   6        2.09        3.97      1.02 o 
  -5   1   6       90.67       90.08      2.67 o 
  -4   1   6       23.91       24.41      1.18 o 
  -3   1   6      113.21      115.05      2.09 o 
  -2   1   6      187.27      178.67      1.88 o 
  -1   1   6       39.05       38.20      0.81 o 
   0   1   6       33.86       32.60      0.54 o 
   1   1   6      293.28      289.82      2.60 o 
   2   1   6       30.76       34.10      1.75 o 
   3   1   6      734.70      793.77      8.03 o 
   4   1   6       55.24       51.34      1.92 o 
   5   1   6      110.78      116.63      3.96 o 
   6   1   6        1.27        1.15      0.80 o 
  -8   2   6        2.65        4.72      2.42 o 
  -7   2   6       12.16        9.95      2.38 o 
  -6   2   6       13.59       11.88      2.19 o 
  -5   2   6        0.16        0.06      1.53 o 
  -4   2   6       77.33       77.12      2.54 o 
  -3   2   6        0.75        0.88      0.64 o 
  -2   2   6       17.24       18.89      0.68 o 
  -1   2   6       51.43       51.25      0.88 o 
   0   2   6       42.94       42.83      1.16 o 
   1   2   6      108.91      110.38      1.70 o 
   2   2   6        0.59       -0.07      0.45 o 
   3   2   6       17.13       16.32      0.86 o 
   4   2   6        0.75        0.25      0.45 o 
   5   2   6       37.39       40.86      1.70 o 
   6   2   6       17.13       16.39      1.82 o 
  -8   3   6        5.30        4.67      2.27 o 
  -7   3   6        0.29        1.81      1.73 o 
  -6   3   6        0.14        0.60      1.57 o 
  -5   3   6        4.69        4.39      1.64 o 
  -4   3   6       18.37       39.78      1.55 o 
  -3   3   6      108.00      107.06      1.97 o 
  -2   3   6       28.98       31.18      1.04 o 
  -1   3   6        7.30        7.46      0.56 o 
   0   3   6        0.42        0.17      0.36 o 
   1   3   6       11.46       10.93      0.63 o 
   2   3   6       93.43       83.73      1.63 o 
   3   3   6       47.79       45.50      1.54 o 
   4   3   6        4.64        4.04      0.54 o 
   5   3   6       17.08       18.38      1.45 o 
  -7   4   6        6.31        5.96      1.93 o 
  -6   4   6       60.16       66.62      3.87 o 
  -5   4   6        4.08        4.84      1.56 o 
  -4   4   6       79.09       81.19      3.88 o 
  -3   4   6        2.69        0.17      1.17 o 
  -2   4   6       63.17       51.88      3.09 o 
  -1   4   6       34.40       35.46      2.73 o 
   0   4   6        0.10        1.07      0.76 o 
   1   4   6        7.61        4.76      0.84 o 
   2   4   6       16.78       17.13      0.99 o 
   3   4   6        0.21        0.52      0.48 o 
   4   4   6       30.15       27.60      1.24 o 
   5   4   6        7.04        7.23      1.12 o 
  -7   5   6       24.87       22.40      2.67 o 
  -6   5   6        4.96        5.77      1.70 o 
  -5   5   6        0.11       -0.06      1.27 o 
  -4   5   6        8.69        9.86      1.78 o 
  -3   5   6        0.00        1.18      1.21 o 
  -2   5   6        1.55        0.37      1.14 o 
  -1   5   6       15.43       12.76      1.28 o 
   0   5   6        0.00        2.24      1.21 o 
   1   5   6        0.00       -0.20      0.75 o 
   2   5   6       26.65       25.99      2.97 o 
   3   5   6        0.34        0.96      0.50 o 
   4   5   6        6.97        3.97      0.71 o 
  -6   6   6        0.68        1.23      1.53 o 
  -5   6   6        0.02        0.17      1.25 o 
  -4   6   6       51.37       48.37      2.96 o 
  -3   6   6        0.02        0.92      1.18 o 
  -2   6   6        2.15        3.09      1.27 o 
  -1   6   6       45.21       49.24      2.11 o 
   0   6   6        6.70        4.77      1.43 o 
   1   6   6        2.96        5.88      1.61 o 
   2   6   6       19.78       20.31      1.57 o 
   3   6   6        0.00        0.44      0.67 o 
  -4   7   6        9.71       13.49      1.86 o 
  -3   7   6        4.13        3.61      1.32 o 
  -2   7   6       23.05       20.00      2.08 o 
  -1   7   6        5.58        4.36      0.97 o 
   0   7   6        1.56        2.10      1.37 o 
   1   7   6        7.56        7.70      1.81 o 
  -2  -8   7       27.13       29.06      2.43 o 
  -1  -8   7        0.32       -1.15      0.66 o 
   0  -8   7       47.48       54.38      2.49 o 
   1  -8   7       19.36       17.55      1.65 o 
  -4  -7   7        0.79        0.00      0.69 o 
  -3  -7   7        2.98        1.88      0.87 o 
  -2  -7   7        7.66        7.62      1.06 o 
  -1  -7   7       10.86       13.20      1.25 o 
   0  -7   7        2.50        3.23      0.87 o 
   1  -7   7       31.98       36.87      1.73 o 
   2  -7   7        0.27       -0.83      0.92 o 
   3  -7   7       32.71       36.00      1.90 o 
  -5  -6   7       31.27       37.83      1.96 o 
  -4  -6   7       13.67       12.03      1.24 o 
  -3  -6   7        4.53        4.82      0.93 o 
  -2  -6   7        0.02       -0.34      0.63 o 
  -1  -6   7        3.12        2.56      0.84 o 
   0  -6   7        8.53       12.21      2.34 o 
   1  -6   7        0.02        0.30      0.69 o 
   2  -6   7        9.73       10.53      1.17 o 
   3  -6   7        3.69        4.20      1.31 o 
   4  -6   7        2.74        1.88      3.05 o 
  -6  -5   7        2.35        0.27      1.34 o 
  -5  -5   7        3.37        2.96      0.68 o 
  -4  -5   7        6.71        6.31      0.80 o 
  -3  -5   7       45.64       48.65      3.05 o 
  -2  -5   7        8.64        9.09      1.05 o 
  -1  -5   7       32.55       32.59      1.56 o 
   0  -5   7      140.66      138.86      3.06 o 
   1  -5   7       74.78       79.75      2.39 o 
   2  -5   7        8.49        7.02      1.06 o 
   3  -5   7        3.52        3.64      1.44 o 
  -7  -4   7        2.83        2.54      0.96 o 
  -6  -4   7       44.50       46.99      1.48 o 
  -5  -4   7       33.69       37.03      1.33 o 
  -4  -4   7       10.28        9.60      0.86 o 
  -3  -4   7        2.08        1.65      0.60 o 
  -2  -4   7      120.07      113.37      2.03 o 
  -1  -4   7       36.63       33.01      1.54 o 
   0  -4   7        7.15        5.58      1.11 o 
   1  -4   7        6.65        4.69      0.87 o 
   2  -4   7       47.83       41.81      4.93 o 
   3  -4   7      135.09      118.93      3.80 o 
   4  -4   7        0.01       -1.37      1.34 o 
   5  -4   7        3.38        1.99      1.73 o 
  -7  -3   7        0.27       -0.25      0.50 o 
  -6  -3   7        2.31        1.64      0.49 o 
  -5  -3   7       25.88       27.38      1.17 o 
  -4  -3   7        8.19       10.05      0.77 o 
  -3  -3   7        1.70        1.25      0.54 o 
  -2  -3   7       12.62       13.17      1.08 o 
  -1  -3   7      178.76      172.20      2.67 o 
   0  -3   7       86.01       83.35      1.73 o 
   1  -3   7      217.41      191.52      2.87 o 
   2  -3   7        0.00        0.61      0.43 o 
   3  -3   7       26.96       23.99      2.00 o 
   4  -3   7        0.42       -2.51      1.30 o 
   5  -3   7       37.59       27.64      2.42 o 
  -7  -2   7       21.20       21.93      0.93 o 
  -6  -2   7       24.56       24.85      0.93 o 
  -5  -2   7        3.67        3.42      0.45 o 
  -4  -2   7       23.20       22.83      1.01 o 
  -3  -2   7       31.67       32.07      0.97 o 
  -2  -2   7      110.38      107.82      1.66 o 
  -1  -2   7        0.23        0.34      0.43 o 
   0  -2   7      317.36      314.34      3.59 o 
   1  -2   7        0.20        0.59      0.35 o 
   2  -2   7        9.02        8.71      0.74 o 
   3  -2   7       13.54       12.92      0.97 o 
   4  -2   7        0.58       -0.07      0.50 o 
   5  -2   7       19.41       23.51      2.91 o 
  -8  -1   7        1.15        0.63      0.84 o 
  -7  -1   7       10.77       11.09      1.00 o 
  -6  -1   7        6.78        8.33      1.42 o 
  -5  -1   7       11.79       13.04      0.68 o 
  -4  -1   7        0.16        0.32      0.38 o 
  -3  -1   7       50.30       49.95      1.11 o 
  -2  -1   7        4.63        4.43      0.41 o 
  -1  -1   7        0.00       -0.05      0.34 o 
   0  -1   7      343.47      328.59      3.40 o 
   1  -1   7        0.00        0.30      0.37 o 
   2  -1   7        9.67       10.36      0.76 o 
   3  -1   7       21.90       21.33      1.12 o 
   4  -1   7       50.26       47.35      1.79 o 
   5  -1   7        0.14        0.39      0.72 o 
  -8   0   7        2.05        3.42      1.31 o 
  -7   0   7        0.77        1.50      1.09 o 
  -6   0   7        1.14        0.88      0.69 o 
  -5   0   7        4.88        5.22      0.55 o 
  -4   0   7        0.62        0.52      0.24 o 
  -3   0   7        1.95        3.14      0.40 o 
  -2   0   7       75.02       75.00      1.19 o 
  -1   0   7      278.30      255.42      2.78 o 
   0   0   7       53.48       56.90      1.18 o 
   1   0   7      256.71      262.87      3.08 o 
   2   0   7      121.76      125.83      3.94 o 
   3   0   7      219.50      241.38      4.68 o 
   4   0   7        6.58        7.07      1.01 o 
   5   0   7        6.54        5.37      0.97 o 
  -8   1   7        5.21        5.64      2.53 o 
  -7   1   7        0.74        2.11      2.04 o 
  -6   1   7        0.89        1.28      1.83 o 
  -5   1   7       45.84       43.72      2.79 o 
  -4   1   7       15.52       19.39      1.41 o 
  -3   1   7       27.79       28.44      1.07 o 
  -2   1   7      165.47      159.39      2.06 o 
  -1   1   7        1.27        1.07      0.71 o 
   0   1   7       11.84       12.85      0.94 o 
   1   1   7       61.46       59.07      2.06 o 
   2   1   7       68.00       72.87      2.36 o 
   3   1   7       64.70       69.06      2.80 o 
   4   1   7        0.07       -0.81      0.53 o 
   5   1   7        1.65        1.74      0.89 o 
  -8   2   7        2.56        0.50      2.17 o 
  -7   2   7        0.66        0.64      1.91 o 
  -6   2   7        6.70        6.35      2.11 o 
  -5   2   7        4.28        2.20      1.74 o 
  -4   2   7        1.09        0.83      1.51 o 
  -3   2   7      165.62      157.14      3.34 o 
  -2   2   7      114.24      109.66      3.00 o 
  -1   2   7       26.06       28.48      1.13 o 
   0   2   7       93.43       83.69      1.58 o 
   1   2   7       37.64       37.55      1.10 o 
   2   2   7       26.52       29.90      1.51 o 
   3   2   7        0.18        0.10      0.46 o 
   4   2   7       28.21       30.01      1.26 o 
   5   2   7        2.56        0.74      0.78 o 
  -7   3   7       17.52       19.00      2.83 o 
  -6   3   7       12.27       12.81      2.34 o 
  -5   3   7        0.00       -0.41      1.49 o 
  -4   3   7      179.57      195.68     20.64 o 
  -3   3   7       67.95       67.73      3.86 o 
  -2   3   7       62.53       51.31      1.98 o 
  -1   3   7        0.72        1.69      0.49 o 
   0   3   7      133.71      115.56      2.32 o 
   1   3   7       95.56       85.26      1.84 o 
   2   3   7       57.15       53.41      1.69 o 
   3   3   7        6.74        6.86      0.68 o 
   4   3   7       11.54        9.93      0.90 o 
  -7   4   7        5.78        6.37      2.08 o 
  -6   4   7        6.85        3.52      1.79 o 
  -5   4   7        0.00       -0.43      1.42 o 
  -4   4   7       21.01       19.49      2.39 o 
  -3   4   7       21.99       20.26      2.29 o 
  -2   4   7        5.24        3.75      1.48 o 
  -1   4   7       78.11       62.31      2.06 o 
   0   4   7        2.75        1.36      0.88 o 
   1   4   7       14.80        9.60      0.75 o 
   2   4   7        2.60        1.50      0.59 o 
   3   4   7       32.34       32.37      1.45 o 
   4   4   7        0.23        0.69      1.04 o 
  -6   5   7        5.78        5.84      1.88 o 
  -5   5   7        1.69        1.65      1.47 o 
  -4   5   7       28.00       23.79      2.51 o 
  -3   5   7        0.81       -0.22      1.23 o 
  -2   5   7       23.18       24.57      2.44 o 
  -1   5   7        1.25       -0.20      1.33 o 
   0   5   7        0.75       -0.08      0.62 o 
   1   5   7        0.27       -0.16      0.73 o 
   2   5   7       59.14       61.35      2.43 o 
   3   5   7       16.90       16.62      1.20 o 
  -5   6   7        0.05        0.38      1.39 o 
  -4   6   7       22.05       24.62      2.44 o 
  -3   6   7        2.96        4.04      1.51 o 
  -2   6   7        6.48        5.56      1.52 o 
  -1   6   7       15.07       15.56      2.09 o 
   0   6   7       42.12       45.43      2.29 o 
   1   6   7       11.53       11.91      1.28 o 
   2   6   7       41.95       44.39      2.95 o 
  -3   7   7       18.88       23.63      2.44 o 
  -2   7   7        4.94        6.48      1.69 o 
  -1   7   7       14.53       12.81      2.08 o 
   0   7   7        5.06        5.02      1.89 o 
  -3  -7   8        0.48        0.66      0.82 o 
  -2  -7   8        6.48        6.37      1.03 o 
  -1  -7   8        0.52        0.05      0.92 o 
   0  -7   8        0.04       -0.60      0.66 o 
   1  -7   8        4.35        5.97      1.12 o 
   2  -7   8        3.41        3.29      1.02 o 
  -5  -6   8        0.88        1.22      1.52 o 
  -4  -6   8        2.28        1.76      0.73 o 
  -3  -6   8       25.24       25.86      1.66 o 
  -2  -6   8       10.32        7.18      1.07 o 
  -1  -6   8        3.66        3.86      0.92 o 
   0  -6   8        5.23        4.72      0.97 o 
   1  -6   8        1.33        0.51      0.81 o 
   2  -6   8        0.03       -0.72      0.73 o 
   3  -6   8        5.32        5.26      1.14 o 
  -5  -5   8       13.23       11.21      1.23 o 
  -4  -5   8        1.91        1.64      0.66 o 
  -3  -5   8        0.25        0.28      0.71 o 
  -2  -5   8       20.39       15.86      1.29 o 
  -1  -5   8       57.67       54.35      2.06 o 
   0  -5   8      136.58      154.97      3.44 o 
   1  -5   8       26.39       31.46      1.81 o 
   2  -5   8        0.73        2.13      0.96 o 
   3  -5   8       12.54       15.29      3.51 o 
   4  -5   8       13.56       12.33      2.06 o 
  -6  -4   8       14.74       12.77      1.21 o 
  -5  -4   8        5.48        5.47      0.76 o 
  -4  -4   8        1.22        0.90      0.58 o 
  -3  -4   8       30.94       28.68      1.22 o 
  -2  -4   8        6.89        6.22      0.72 o 
  -1  -4   8       87.19       76.14      1.63 o 
   0  -4   8       35.79       30.50      1.69 o 
   1  -4   8       49.82       41.73      1.94 o 
   2  -4   8       20.83       21.09      1.59 o 
   3  -4   8       12.54       11.17      1.78 o 
   4  -4   8        5.49        1.90      1.58 o 
  -7  -3   8        9.29        9.10      0.91 o 
  -6  -3   8        2.20        1.30      0.47 o 
  -5  -3   8        0.78        0.37      0.43 o 
  -4  -3   8        6.75        4.44      0.70 o 
  -3  -3   8        0.87        0.22      0.45 o 
  -2  -3   8       93.82       92.08      2.39 o 
  -1  -3   8        0.20        1.04      0.87 o 
   0  -3   8       89.46       83.56      1.83 o 
   1  -3   8       31.10       23.67      1.36 o 
   2  -3   8       12.38       13.30      1.16 o 
   3  -3   8        0.03        0.93      1.55 o 
   4  -3   8        4.50        3.92      1.64 o 
   5  -3   8        0.11       -3.91      2.23 o 
  -7  -2   8        0.68        1.47      1.20 o 
  -6  -2   8        0.14        0.20      0.56 o 
  -5  -2   8       18.70       17.26      0.78 o 
  -4  -2   8       32.14       35.87      1.23 o 
  -3  -2   8        1.82        1.08      0.54 o 
  -2  -2   8       78.78       76.98      1.75 o 
  -1  -2   8      127.93      126.20      2.72 o 
   0  -2   8      100.42      100.88      2.12 o 
   1  -2   8       24.04       26.08      2.17 o 
   2  -2   8        1.67        2.34      0.64 o 
   3  -2   8       15.56       13.67      1.15 o 
   4  -2   8        0.79        0.82      0.77 o 
   5  -2   8        8.42       11.45      2.60 o 
  -7  -1   8        1.75        2.35      0.58 o 
  -6  -1   8       21.72       20.04      1.34 o 
  -5  -1   8       38.97       44.67      1.89 o 
  -4  -1   8       19.36       18.13      0.75 o 
  -3  -1   8        3.01        3.67      0.62 o 
  -2  -1   8      115.63      106.70      1.68 o 
  -1  -1   8       63.84       60.10      2.12 o 
   0  -1   8      203.41      199.70      3.12 o 
   1  -1   8        0.03        0.80      0.70 o 
   2  -1   8      110.54      107.32      2.77 o 
   3  -1   8        1.96        1.46      0.68 o 
   4  -1   8       13.13       12.60      1.44 o 
   5  -1   8        3.80        3.34      0.83 o 
  -7   0   8        1.65        3.65      1.41 o 
  -6   0   8        1.60        1.91      0.42 o 
  -5   0   8       40.16       42.86      2.18 o 
  -4   0   8       27.54       26.22      0.99 o 
  -3   0   8      314.23      302.42      3.37 o 
  -2   0   8       78.49       70.00      1.45 o 
  -1   0   8      381.74      360.97      4.41 o 
   0   0   8        2.58        2.19      0.66 o 
   1   0   8      134.63      130.40      3.33 o 
   2   0   8       68.14       75.91      2.32 o 
   3   0   8        5.11        6.28      1.01 o 
   4   0   8       62.98       73.89      3.10 o 
   5   0   8        2.06        3.32      0.93 o 
  -7   1   8        7.66        7.36      2.45 o 
  -6   1   8       25.24       25.13      3.12 o 
  -5   1   8        0.51        2.50      2.44 o 
  -4   1   8       31.86       34.97      1.76 o 
  -3   1   8       20.29       19.80      1.28 o 
  -2   1   8       47.83       43.90      2.50 o 
  -1   1   8      125.00      119.53      3.11 o 
   0   1   8        7.64        8.38      1.04 o 
   1   1   8       98.73      100.51      2.92 o 
   2   1   8      118.52      121.20      3.30 o 
   3   1   8        3.00        1.79      0.89 o 
   4   1   8        7.73        8.11      1.33 o 
   5   1   8        2.53        2.70      0.98 o 
  -7   2   8        0.06        0.84      2.07 o 
  -6   2   8        8.90        6.87      2.22 o 
  -5   2   8        3.14        3.67      1.87 o 
  -4   2   8      264.50      282.16      9.04 o 
  -3   2   8      134.48      142.03      5.84 o 
  -2   2   8        0.01       -0.09      1.53 o 
  -1   2   8       39.12       45.39      1.89 o 
   0   2   8       13.69       16.42      1.32 o 
   1   2   8        3.84        3.55      0.84 o 
   2   2   8       32.43       34.24      4.04 o 
   3   2   8        2.11        2.25      0.88 o 
   4   2   8        0.00        0.79      0.80 o 
  -7   3   8        0.37        3.92      2.07 o 
  -6   3   8        6.03        6.04      2.05 o 
  -5   3   8       10.11        8.34      2.11 o 
  -4   3   8       47.83       42.01      3.63 o 
  -3   3   8       32.22       30.41      3.07 o 
  -2   3   8        5.73        5.75      1.87 o 
  -1   3   8       59.92       52.38      1.57 o 
   0   3   8       18.12       21.94      1.13 o 
   1   3   8        8.26        7.93      0.83 o 
   2   3   8       47.16       51.11      1.56 o 
   3   3   8        0.01        0.48      0.47 o 
   4   3   8        0.01       -0.84      0.64 o 
  -6   4   8        1.51       -0.54      1.67 o 
  -5   4   8        0.09       -0.26      1.49 o 
  -4   4   8        2.51        0.21      1.52 o 
  -3   4   8        4.00        4.51      0.97 o 
  -2   4   8        6.80        2.99      0.87 o 
  -1   4   8        8.27        7.66      1.08 o 
   0   4   8        9.22       11.30      1.28 o 
   1   4   8        0.02        0.58      0.62 o 
   2   4   8       28.32       27.16      1.24 o 
   3   4   8        2.05        1.79      0.65 o 
  -5   5   8        0.13       -0.07      1.48 o 
  -4   5   8        5.19        2.29      1.59 o 
  -3   5   8        4.62        5.06      1.67 o 
  -2   5   8        0.57        0.24      1.37 o 
  -1   5   8        0.88        1.10      1.45 o 
   0   5   8        3.06        1.50      0.84 o 
   1   5   8       30.72       32.25      1.68 o 
   2   5   8       29.66       26.21      1.65 o 
  -4   6   8        0.69        0.99      1.50 o 
  -3   6   8        0.49        2.64      1.55 o 
  -2   6   8        7.14        9.95      2.04 o 
  -1   6   8        0.20       -0.56      1.32 o 
   0   6   8        1.27       -0.68      1.45 o 
   1   6   8        2.75        3.01      1.02 o 
  -1  -7   9        1.34       -1.23      0.88 o 
  -4  -6   9        0.20        0.10      1.66 o 
  -3  -6   9       23.99       24.35      1.70 o 
  -2  -6   9        0.00       -0.84      0.77 o 
  -1  -6   9       25.91       29.96      1.87 o 
   0  -6   9       18.70       22.17      1.66 o 
   1  -6   9       43.72       45.52      4.57 o 
   2  -6   9        1.51        1.76      1.06 o 
  -5  -5   9        9.49        9.14      1.86 o 
  -4  -5   9        9.42        9.67      1.26 o 
  -3  -5   9       13.55       13.05      1.07 o 
  -2  -5   9        8.77        6.35      1.54 o 
  -1  -5   9       19.81       23.95      1.66 o 
   0  -5   9       57.45       57.03      2.27 o 
   1  -5   9       10.84       12.79      1.43 o 
   2  -5   9        9.97       11.31      1.45 o 
   3  -5   9        1.89        3.26      1.09 o 
  -6  -4   9        4.56        5.66      2.38 o 
  -5  -4   9       27.18       29.19      1.63 o 
  -4  -4   9        2.93        2.76      0.76 o 
  -3  -4   9       37.49       36.59      1.26 o 
  -2  -4   9       23.42       22.51      1.27 o 
  -1  -4   9        0.07       -0.35      0.53 o 
   0  -4   9        7.36        8.28      1.46 o 
   1  -4   9        1.09        1.97      0.93 o 
   2  -4   9       16.13       12.23      1.40 o 
   3  -4   9        1.92        0.49      1.56 o 
  -6  -3   9       14.48       14.27      0.99 o 
  -5  -3   9        0.00       -0.84      0.42 o 
  -4  -3   9        1.15        0.42      0.59 o 
  -3  -3   9       16.51       17.08      1.06 o 
  -2  -3   9       25.71       27.36      1.82 o 
  -1  -3   9       51.15       43.89      1.74 o 
   0  -3   9        9.94       10.39      0.86 o 
   1  -3   9        0.69        0.33      0.62 o 
   2  -3   9       26.04       26.50      1.48 o 
   3  -3   9        8.75        1.41      2.05 o 
   4  -3   9       11.79       13.10      2.83 o 
  -7  -2   9        0.00       -0.04      0.56 o 
  -6  -2   9       43.17       44.43      1.23 o 
  -5  -2   9        1.43        0.32      0.43 o 
  -4  -2   9        4.24        2.25      0.76 o 
  -3  -2   9        9.00       10.38      0.84 o 
  -2  -2   9       12.21       10.69      0.87 o 
  -1  -2   9       14.11       10.71      1.08 o 
   0  -2   9        6.07        5.51      2.09 o 
   1  -2   9       22.69       21.97      1.87 o 
   2  -2   9       32.79       29.37      3.46 o 
   3  -2   9        0.49        0.82      1.06 o 
   4  -2   9        0.03        1.24      0.65 o 
  -7  -1   9       34.28       32.19      1.37 o 
  -6  -1   9        0.15        0.03      0.43 o 
  -5  -1   9      112.78      114.70      2.68 o 
  -4  -1   9       91.34       84.84      1.69 o 
  -3  -1   9      121.03      111.58      4.78 o 
  -2  -1   9       91.59       85.25      1.83 o 
  -1  -1   9       83.92       82.09      3.38 o 
   0  -1   9        1.10        1.12      0.68 o 
   1  -1   9       17.53       19.71      1.41 o 
   2  -1   9        0.09       -0.38      0.91 o 
   3  -1   9        0.83        0.93      0.71 o 
   4  -1   9        0.41        0.55      2.69 o 
  -7   0   9        0.15        1.74      1.24 o 
  -6   0   9        5.56        6.19      1.24 o 
  -5   0   9       31.28       31.85      1.07 o 
  -4   0   9       97.42       95.40      2.92 o 
  -3   0   9      108.93      107.69      3.11 o 
  -2   0   9       53.56       47.64      1.33 o 
  -1   0   9        1.57        2.32      0.57 o 
   0   0   9       26.56       30.90      1.69 o 
   1   0   9        1.34        2.06      0.80 o 
   2   0   9       25.35       25.55      1.79 o 
   3   0   9        4.66        4.76      1.06 o 
   4   0   9        1.05        1.30      0.83 o 
  -7   1   9        1.68        3.90      2.33 o 
  -6   1   9        4.10        7.06      2.42 o 
  -5   1   9        0.26        1.43      1.99 o 
  -4   1   9        6.36        9.26      1.21 o 
  -3   1   9        6.23        6.47      1.04 o 
  -2   1   9       52.13       48.27      2.61 o 
  -1   1   9        6.74        8.98      2.19 o 
   0   1   9        7.30        6.73      1.04 o 
   1   1   9       39.68       41.39      2.53 o 
   2   1   9      154.98      177.47      5.42 o 
   3   1   9        7.06        6.74      1.31 o 
   4   1   9        0.00        0.34      0.84 o 
  -7   2   9        2.92        4.55      2.38 o 
  -6   2   9        0.96       -0.33      1.96 o 
  -5   2   9       13.32        9.38      2.34 o 
  -4   2   9        1.99        6.02      2.18 o 
  -3   2   9        2.45        2.34      1.89 o 
  -2   2   9        5.63        5.26      2.04 o 
  -1   2   9       34.95       40.75      1.96 o 
   0   2   9       11.17       13.58      1.94 o 
   1   2   9       16.22       18.80      1.55 o 
   2   2   9        6.52        8.56      1.21 o 
   3   2   9       15.02       14.11      1.77 o 
  -6   3   9       15.85       15.18      2.76 o 
  -5   3   9       16.20       10.52      2.35 o 
  -4   3   9        0.64       -1.37      1.67 o 
  -3   3   9        5.86        3.85      1.92 o 
  -2   3   9       13.54       12.24      2.45 o 
  -1   3   9        5.03        2.50      1.78 o 
   0   3   9       50.80       47.31      4.05 o 
   1   3   9       16.04       16.15      1.63 o 
   2   3   9       19.74       19.45      1.58 o 
   3   3   9       15.69       18.02      1.99 o 
  -5   4   9        0.14        0.09      1.78 o 
  -4   4   9       23.57       23.19      2.88 o 
  -3   4   9       10.48       14.56      2.48 o 
  -2   4   9        0.63       -0.41      0.89 o 
  -1   4   9        1.86        1.66      1.99 o 
   0   4   9        0.49        0.50      0.94 o 
   1   4   9       11.18        9.76      1.52 o 
   2   4   9        2.83        4.62      0.98 o 
  -4   5   9        5.82        5.25      1.89 o 
  -3   5   9       27.21       30.29      3.15 o 
  -2   5   9        3.21        2.91      1.00 o 
  -1   5   9       12.26       12.68      2.51 o 
   0   5   9        0.35        0.52      2.00 o 
   1   5   9        2.03        5.38      1.27 o 
  -2  -6  10       16.84       18.32      1.59 o 
  -1  -6  10        0.82       -1.02      0.86 o 
  -4  -5  10        0.61       -0.07      1.51 o 
  -3  -5  10        0.79        0.66      1.71 o 
  -2  -5  10        5.39        4.72      1.05 o 
  -1  -5  10        0.97       -0.18      0.88 o 
   0  -5  10        9.21        6.83      1.61 o 
   1  -5  10       16.31       16.84      2.66 o 
  -5  -4  10        9.92        9.30      1.36 o 
  -4  -4  10        8.00        6.62      1.34 o 
  -3  -4  10        0.24        0.13      0.70 o 
  -2  -4  10       18.87       17.36      1.32 o 
  -1  -4  10       16.50       13.64      1.01 o 
   0  -4  10       23.15       24.23      1.71 o 
   1  -4  10        0.51       -0.93      0.86 o 
   2  -4  10        0.26        1.54      1.53 o 
  -5  -3  10        5.07        6.39      0.82 o 
  -4  -3  10       16.07       15.70      1.56 o 
  -3  -3  10        0.02        0.13      0.65 o 
  -2  -3  10       17.67       18.48      1.38 o 
  -1  -3  10       11.13       12.59      1.20 o 
   0  -3  10       17.01       19.18      1.51 o 
   1  -3  10        0.39        2.63      0.76 o 
   2  -3  10        3.21        1.97      2.42 o 
   3  -3  10        4.98        1.71      2.19 o 
  -6  -2  10       29.18       31.33      3.20 o 
  -5  -2  10        0.22        0.34      0.74 o 
  -4  -2  10       47.69       49.57      3.23 o 
  -3  -2  10        0.13       -0.79      0.52 o 
  -2  -2  10        7.14        7.40      0.82 o 
  -1  -2  10        6.60        7.12      0.98 o 
   0  -2  10       27.12       26.48      1.49 o 
   1  -2  10        1.58        0.95      0.73 o 
   2  -2  10        7.08        6.87      2.25 o 
   3  -2  10        0.24        1.21      0.72 o 
  -6  -1  10        3.33        5.47      2.85 o 
  -5  -1  10        9.83        8.01      0.86 o 
  -4  -1  10       14.85       15.72      1.03 o 
  -3  -1  10        0.63        1.04      0.60 o 
  -2  -1  10        6.10        4.57      0.78 o 
  -1  -1  10      107.64      106.58      2.63 o 
   0  -1  10        0.03       -0.09      0.65 o 
   1  -1  10       24.37       23.97      1.45 o 
   2  -1  10        8.14        8.30      1.09 o 
   3  -1  10        2.88        4.42      1.06 o 
  -6   0  10        0.65        1.76      1.30 o 
  -5   0  10       22.18       26.24      2.37 o 
  -4   0  10        1.96        2.91      1.66 o 
  -3   0  10        2.89        2.35      0.93 o 
  -2   0  10       45.51       51.79      2.26 o 
  -1   0  10       22.28       23.71      2.11 o 
   0   0  10       50.11       51.01      1.68 o 
   1   0  10       11.65       10.66      1.54 o 
   2   0  10       47.91       51.57      2.65 o 
   3   0  10        5.30        6.59      1.25 o 
  -6   1  10        6.29        4.91      2.47 o 
  -5   1  10        2.11        0.65      2.07 o 
  -4   1  10        0.18        0.77      0.78 o 
  -3   1  10       13.32       14.91      2.46 o 
  -2   1  10       23.89       24.65      1.80 o 
  -1   1  10        2.61        3.58      0.93 o 
   0   1  10        2.90        1.41      0.78 o 
   1   1  10       15.66       19.25      1.96 o 
   2   1  10        4.15        3.62      1.14 o 
   3   1  10        0.79        1.62      0.96 o 
  -6   2  10        9.85        9.27      2.66 o 
  -5   2  10       11.93       10.16      2.53 o 
  -4   2  10        3.20        5.11      2.19 o 
  -3   2  10        4.47        4.40      2.16 o 
  -2   2  10        4.25       10.00      2.45 o 
  -1   2  10        4.94        8.38      2.40 o 
   0   2  10       68.07       77.77      2.84 o 
   1   2  10        0.00        1.97      1.35 o 
   2   2  10        0.01        1.34      0.87 o 
  -5   3  10        1.19        5.69      2.28 o 
  -4   3  10       22.55       20.98      3.14 o 
  -3   3  10        1.20        0.86      1.79 o 
  -2   3  10        8.23        4.54      2.04 o 
  -1   3  10        0.31       -1.70      1.72 o 
   0   3  10        2.46        3.90      2.04 o 
   1   3  10        9.01        8.94      2.66 o 
   2   3  10       22.24       33.58      2.41 o 
  -4   4  10       11.30       11.09      2.49 o 
  -3   4  10        4.89        2.68      2.00 o 
  -2   4  10        0.02        0.36      1.73 o 
  -1   4  10        1.68        3.96      2.05 o 
   0   4  10        6.95        7.87      2.37 o 
  -3  -4  11        0.30        0.34      0.96 o 
  -2  -4  11        5.06        4.40      1.02 o 
  -1  -4  11       52.43       51.74      1.88 o 
   0  -4  11       14.81       11.97      2.43 o 
  -4  -3  11        5.88        7.36      1.56 o 
  -3  -3  11       18.22       20.20      1.22 o 
  -2  -3  11        1.46        1.13      1.09 o 
  -1  -3  11       18.81       22.79      1.58 o 
   0  -3  11       36.06       41.60      1.83 o 
   1  -3  11        3.79        6.21      0.99 o 
  -5  -2  11        0.18        1.31      0.71 o 
  -4  -2  11        1.62        2.05      0.73 o 
  -3  -2  11        2.65        1.96      0.75 o 
  -2  -2  11        0.11        0.39      0.99 o 
  -1  -2  11        0.05       -1.24      2.35 o 
   0  -2  11        1.09        2.00      0.78 o 
   1  -2  11       11.43       16.23      2.35 o 
   2  -2  11       13.36       13.49      2.66 o 
  -5  -1  11        4.64        4.51      0.73 o 
  -4  -1  11        0.14        1.70      0.77 o 
  -3  -1  11        0.22        2.31      1.07 o 
  -2  -1  11        0.42       -0.42      0.85 o 
  -1  -1  11        7.84        7.25      1.04 o 
   0  -1  11        2.16        3.47      1.05 o 
   1  -1  11       14.00       15.13      1.76 o 
   2  -1  11        1.86        3.67      1.03 o 
  -5   0  11        0.27        1.89      1.12 o 
  -4   0  11        8.57       10.43      1.93 o 
  -3   0  11        5.79        5.76      0.70 o 
  -2   0  11        2.29        1.69      0.98 o 
  -1   0  11        5.63        8.33      1.45 o 
   0   0  11       22.71       26.04      2.04 o 
   1   0  11       14.86       20.72      2.12 o 
   2   0  11       30.28       32.80      2.25 o 
  -5   1  11        0.33        0.92      2.16 o 
  -4   1  11        0.87        1.50      1.76 o 
  -3   1  11        5.29        4.19      1.33 o 
  -2   1  11        4.34        4.75      1.35 o 
  -1   1  11       17.10       17.65      1.96 o 
   0   1  11        1.20        0.94      0.90 o 
   1   1  11        0.10        0.12      0.88 o 
  -5   2  11       39.35       27.84      3.67 o 
  -4   2  11       19.70       22.96      3.52 o 
  -3   2  11       29.94       33.63      3.90 o 
  -2   2  11        3.28        8.21      2.55 o 
  -1   2  11        3.03        4.85      2.21 o 
   0   2  11        2.60        2.22      1.09 o 
   1   2  11       86.00      102.80      4.24 o 
  -4   3  11        0.90        1.10      2.15 o 
  -3   3  11        5.30        6.33      2.31 o 
  -2   3  11       11.98       13.97      2.91 o 
  -1   3  11        5.26        6.96      2.55 o 
   0   3  11       12.25       12.95      2.96 o 
  -3  -2  12        9.13        9.33      1.06 o 
  -2  -2  12        4.79        4.89      1.76 o 
  -1  -2  12        4.50        5.67      1.27 o 
  -3  -1  12        7.66        4.66      1.31 o 
  -2  -1  12        0.86        3.13      1.16 o 
  -1  -1  12        8.76        9.91      1.63 o 
   0  -1  12        7.72        8.81      1.52 o 
  -3   0  12        7.99        6.75      1.59 o 
  -2   0  12       23.35       22.72      2.32 o 
  -1   0  12       11.15       12.91      1.85 o 
  -3   1  12       21.52       30.68      2.45 o 
  -2   1  12        0.94        1.16      1.07 o 
  -1   1  12        2.94        4.43      1.36 o 
                                                 
